# Supplementary material for: Unraveling the glycosphingolipid metabolism by leveraging transcriptome-weighted network analysis on neuroblastic tumors
Source: Cancer Metab. 2024 Oct 24;12:29. doi: 10.1186/s40170-024-00358-y (PMC11515559; doi:10.1186/s40170-024-00358-y)
Supplement: Supplementary file 2 — Additional file 2. Annotation of reactions: 1) Table with edge reaction ID, incoming edges, outgoing edges, involved genes as gene symbol and ensemble; 2) Table of considered genes and their associated KEGG pathways [file 40170_2024_358_MOESM2_ESM.xlsx]

## Sheet: Graph_Edge_Attributes
KEGG.reaction	from_label	to_label	from_KEGG.id	to_KEGG.id	GeneSymbol	Ensembl	Gene.reaction.association
R01281	L-Serine	3-Dehydrosphinganine	C00065	C02934	SPTLC1, SPTLC3, SPTLC2	ENSG00000090054, ENSG00000172296, ENSG00000100596	ENSG00000090054 AND ENSG00000172296 AND ENSG00000100596
R01281	Palmitoyl-CoA	3-Dehydrosphinganine	C00154	C02934	SPTLC1, SPTLC3, SPTLC2	ENSG00000090054, ENSG00000172296, ENSG00000100596	ENSG00000090054 AND ENSG00000172296 AND ENSG00000100596
R01494	N-Acylsphingosine	Sphingosine	C00195	C00319	ACER1, ACER2, ASAH1, ASAH2	ENSG00000167769, ENSG00000177076, ENSG00000104763, ENSG00000188611	ENSG00000167769 OR ENSG00000177076 OR ENSG00000104763 OR ENSG00000188611
R01495	N-Acylsphingosine	Ceramide 1-phosphate	C00195	C02960	CERK	ENSG00000100422	ENSG00000100422
R01496	Sphingosine	N-Acylsphingosine	C00319	C00195	CERS1, CERS3, CERS6, CERS2, CERS4, CERS5	ENSG00000223802, ENSG00000154227, ENSG00000172292, ENSG00000143418, ENSG00000090661, ENSG00000139624	ENSG00000223802 OR ENSG00000154227 OR ENSG00000172292 OR ENSG00000143418 OR ENSG00000090661 OR ENSG00000139624
R01497	N-Acylsphingosine	Glucosylceramide	C00195	C01190	UGCG	ENSG00000148154	ENSG00000148154
R01498	Glucosylceramide	N-Acylsphingosine	C01190	C00195	GBA, GBA2	ENSG00000177628, ENSG00000070610	ENSG00000177628 OR ENSG00000070610
R01500	N-Acylsphingosine	Galactosylceramide	C00195	C02686	UGT8	ENSG00000174607	ENSG00000174607
R01926	Sphingosine	Sphingosine 1-phosphate	C00319	C06124	SPHK2, SPHK1	ENSG00000063176, ENSG00000176170	ENSG00000063176 OR ENSG00000176170
R02464	Sphinganine 1-phosphate	Ethanolamine phosphate	C01120	C00346	SGPL1	ENSG00000166224	ENSG00000166224
R02541	Sphingomyelin	N-Acylsphingosine	C00550	C00195	ENPP7, SMPD3, SMPD4, SMPD1, SMPD2	ENSG00000182156, ENSG00000103056, ENSG00000136699, ENSG00000166311, ENSG00000135587	ENSG00000182156 OR ENSG00000103056 OR ENSG00000136699 OR ENSG00000166311 OR ENSG00000135587
R02976	Sphinganine	Sphinganine 1-phosphate	C00836	C01120	SPHK2, SPHK1	ENSG00000063176, ENSG00000176170	ENSG00000063176 OR ENSG00000176170
R02978	3-Dehydrosphinganine	Sphinganine	C02934	C00836	KDSR	ENSG00000119537	ENSG00000119537
R03354	Glucosylceramide	Lactosylceramide	C01190	C01290	B4GALT6, B4GALT5	ENSG00000118276, ENSG00000158470	ENSG00000118276 OR ENSG00000158470
R03355	Lactosylceramide	Glucosylceramide	C01290	C01190	GLB1	ENSG00000170266	ENSG00000170266
R03617	Galactosylceramide	N-Acylsphingosine	C02686	C00195	GALC	ENSG00000054983	ENSG00000054983
R04017	Galactosylceramide	Sulfatide	C02686	C06125	GAL3ST1	ENSG00000128242	ENSG00000128242
R04018	GM4	Galactosylceramide	C06128	C02686	NEU3, NEU4, NEU1, NEU2	ENSG00000162139, ENSG00000204099, ENSG00000204386, ENSG00000115488	ENSG00000162139 OR ENSG00000204099 OR ENSG00000204386 OR ENSG00000115488
R04019	Digalactosylceramide	Galactosylceramide	C06126	C02686	GLA	ENSG00000102393	ENSG00000102393
R04856	Sulfatide	Galactosylceramide	C06125	C02686	ARSA	ENSG00000100299	ENSG00000100299
R05105	Digalactosylceramide	Digalactosylceramide sulfate	C06126	C06127	GAL3ST1	ENSG00000128242	ENSG00000128242
R05904	(Gal)4 (GalNAc)1 (Glc)1 (GlcNAc)1 (Cer)1	(Gal)4 (GalNAc)1 (Glc)1 (GlcNAc)1 (LFuc)1 (Cer)1	00103	00104	FUT9	ENSG00000172461	ENSG00000172461
R05937	Lactosylceramide	GM3	C01290	00108	ST3GAL5	ENSG00000115525	ENSG00000115525
R05938	Lactosylceramide	GA2	C01290	00123	B4GALNT1	ENSG00000135454	ENSG00000135454
R05939	GM3	GM2	00108	00109	B4GALNT1	ENSG00000135454	ENSG00000135454
R05940	GM3	GD3	00108	00113	ST8SIA1	ENSG00000111728	ENSG00000111728
R05941	GM2	GM1	00109	00110	B3GALT4	ENSG00000235863	ENSG00000235863
R05942	GM1	GD1a	00110	00111	ST3GAL1, ST3GAL2	ENSG00000008513, ENSG00000157350	ENSG00000008513 OR ENSG00000157350
R05943	GD1a	GT1a	00111	00112	ST8SIA5	ENSG00000101638	ENSG00000101638
R05945	GD1a	GT1aalpha	00111	00128	ST6GALNAC6	ENSG00000160408	ENSG00000160408
R05946	GD3	GD2	00113	00114	B4GALNT1	ENSG00000135454	ENSG00000135454
R05947	GD3	GT3	00113	00118	ST8SIA1, ST8SIA5	ENSG00000111728, ENSG00000101638	ENSG00000111728 OR ENSG00000101638
R05948	GD2	GD1b	00114	00115	B3GALT4	ENSG00000235863	ENSG00000235863
R05949	GD1b	GT1b	00115	00116	ST3GAL1, ST3GAL2	ENSG00000008513, ENSG00000157350	ENSG00000008513 OR ENSG00000157350
R05950	GT1b	GQ1b	00116	00117	ST8SIA5	ENSG00000101638	ENSG00000101638
R05951	GT1b	GQ1balpha	00116	00129	ST6GALNAC6	ENSG00000160408	ENSG00000160408
R05952	GT3	GT2	00118	00119	B4GALNT1	ENSG00000135454	ENSG00000135454
R05953	GT2	GT1c	00119	00120	B3GALT4	ENSG00000235863	ENSG00000235863
R05956	GA2	GA1	00123	00124	B3GALT4	ENSG00000235863	ENSG00000235863
R05957	GA1	GM1b	00124	00125	ST3GAL1, ST3GAL2	ENSG00000008513, ENSG00000157350	ENSG00000008513 OR ENSG00000157350
R05958	GM1b	GD1c	00125	00126	ST8SIA5	ENSG00000101638	ENSG00000101638
R05959	GM1b	GD1a	00125	00127	ST6GALNAC3, ST6GALNAC4, ST6GALNAC6, ST6GALNAC5	ENSG00000184005, ENSG00000136840, ENSG00000160408, ENSG00000117069	ENSG00000184005 OR ENSG00000136840 OR ENSG00000160408 OR ENSG00000117069
R05960	Lactosylceramide	Globotriaosylceramide	C01290	00093	A4GALT	ENSG00000128274	ENSG00000128274
R05961	Globotriaosylceramide	Lactosylceramide	00093	C01290	GLA	ENSG00000102393	ENSG00000102393
R05962	Globotriaosylceramide	Globoside	00093	00094	B3GALNT1	ENSG00000169255	ENSG00000169255
R05963	Globoside	Globotriaosylceramide	00094	00093	HEXA, HEXB	ENSG00000213614, ENSG00000049860	ENSG00000213614 OR ENSG00000049860
R05964	Globoside	Galactosylgloboside	00094	00097	B3GALT5	ENSG00000183778	ENSG00000183778
R05965	Globoside	Forssman antigen, IV3GalNAca-Gb4Cer	00094	00095	GBGT1	ENSG00000148288	ENSG00000148288
R05966	Forssman antigen, IV3GalNAca-Gb4Cer	Globoside	00095	00094	NAGA	ENSG00000198951	ENSG00000198951
R05967	Galactosylgloboside	Monosialylgalactosylgloboside	00097	00098	ST3GAL1, ST3GAL2	ENSG00000008513, ENSG00000157350	ENSG00000008513 OR ENSG00000157350
R05968	Galactosylgloboside	Globo-H	00097	00099	FUT1, FUT2	ENSG00000174951, ENSG00000176920	ENSG00000174951 OR ENSG00000176920
R05971	Lactosylceramide	Lc3Cer	C01290	00036	B3GNT5	ENSG00000176597	ENSG00000176597
R05974	nLc6Cer	nLc7Cer	00067	00068	B3GNT3, B3GNT2	ENSG00000179913, ENSG00000170340	ENSG00000179913 OR ENSG00000170340
R05975	Paragloboside	nLc5Cer	00050	00066	B3GNT3, B3GNT2, B3GNT4	ENSG00000179913, ENSG00000170340, ENSG00000176383	ENSG00000179913 OR ENSG00000170340 OR ENSG00000176383
R05977	Lc3Cer	Paragloboside	00036	00050	B4GALT4, B4GALT3, B4GALT2, B4GALT1	ENSG00000121578, ENSG00000158850, ENSG00000117411, ENSG00000086062	ENSG00000121578 OR ENSG00000158850 OR ENSG00000117411 OR ENSG00000086062
R06006	Lc3Cer	Lc4Cer	00036	00037	B3GALT1, B3GALT2, B3GALT5	ENSG00000172318, ENSG00000162630, ENSG00000183778	ENSG00000172318 OR ENSG00000162630 OR ENSG00000183778
R06024	Paragloboside	IV2Fuc-nLc4Cer	00050	00055	FUT1, FUT2	ENSG00000174951, ENSG00000176920	ENSG00000174951 OR ENSG00000176920
R06025	Paragloboside	III3Fuc-nLc4Cer	00050	00060	FUT4, FUT3, FUT5, FUT6, FUT9	ENSG00000196371, ENSG00000171124, ENSG00000130383, ENSG00000156413, ENSG00000172461	ENSG00000196371 OR ENSG00000171124 OR ENSG00000130383 OR ENSG00000156413 OR ENSG00000172461
R06026	Paragloboside	Sialyl-3-paragloboside	00050	00062	ST3GAL6	ENSG00000064225	ENSG00000064225
R06027	nLc5Cer	Type II B antigen	00051	00052	FUT1, FUT2	ENSG00000174951, ENSG00000176920	ENSG00000174951 OR ENSG00000176920
R06029	IV2Fuc-nLc4Cer	Type II B antigen	00055	00052	ABO	ENSG00000175164	ENSG00000175164
R06031	(Gal)3 (GalNAc)1 (Glc)1 (GlcNAc)1 (LFuc)1 (Cer)1	Type IIIH glycolipid	00057	00058	FUT1, FUT2	ENSG00000174951, ENSG00000176920	ENSG00000174951 OR ENSG00000176920
R06032	Sialyl-3-paragloboside	3',8'-LD1	00062	00064	ST8SIA1	ENSG00000111728	ENSG00000111728
R06033	nLc5Cer	nLc6Cer	00066	00067	B4GALT4, B4GALT3, B4GALT1	ENSG00000121578, ENSG00000158850, ENSG00000086062	ENSG00000121578 OR ENSG00000158850 OR ENSG00000086062
R06035	nLc6Cer	VI2Fuc-nLc6	00067	00071	FUT1, FUT2	ENSG00000174951, ENSG00000176920	ENSG00000174951 OR ENSG00000176920
R06037	nLc6Cer	VI3NeuAc-nLc6Cer	00067	00088	ST3GAL6	ENSG00000064225	ENSG00000064225
R06038	nLc6Cer	V3Fuc-nLc6Cer	00067	00089	FUT4, FUT3, FUT5, FUT6, FUT9	ENSG00000196371, ENSG00000171124, ENSG00000130383, ENSG00000156413, ENSG00000172461	ENSG00000196371 OR ENSG00000171124 OR ENSG00000130383 OR ENSG00000156413 OR ENSG00000172461
R06039	nLc8Cer	(Gal)4 (Glc)1 (GlcNAc)3 (LFuc)1 (Cer)1	00069	00084	FUT4, FUT3, FUT5, FUT6, FUT9	ENSG00000196371, ENSG00000171124, ENSG00000130383, ENSG00000156413, ENSG00000172461	ENSG00000196371 OR ENSG00000171124 OR ENSG00000130383 OR ENSG00000156413 OR ENSG00000172461
R06041	(Gal)4 (GalNAc)1 (Glc)1 (GlcNAc)2 (LFuc)1 (Cer)1	(Gal)4 (GalNAc)1 (Glc)1 (GlcNAc)2 (LFuc)2 (Cer)1	00073	00074	FUT1, FUT2	ENSG00000174951, ENSG00000176920	ENSG00000174951 OR ENSG00000176920
R06075	Sialyl-3-paragloboside	IV3NeuAc,III3Fuc-nLc4Cer	00062	00063	FUT4, FUT7, FUT3, FUT5, FUT6	ENSG00000196371, ENSG00000180549, ENSG00000171124, ENSG00000130383, ENSG00000156413	ENSG00000196371 OR ENSG00000180549 OR ENSG00000171124 OR ENSG00000130383 OR ENSG00000156413
R06076	VI2Fuc-nLc6	(Gal)3 (Glc)1 (GlcNAc)2 (LFuc)2 (Cer)1	00071	00081	FUT4, FUT3, FUT5, FUT6, FUT9	ENSG00000196371, ENSG00000171124, ENSG00000130383, ENSG00000156413, ENSG00000172461	ENSG00000196371 OR ENSG00000171124 OR ENSG00000130383 OR ENSG00000156413 OR ENSG00000172461
R06095	IV2Fuc-nLc4Cer	III3,IV2Fuc-nLc4Cer	00055	00056	FUT4, FUT3, FUT5, FUT6, FUT9	ENSG00000196371, ENSG00000171124, ENSG00000130383, ENSG00000156413, ENSG00000172461	ENSG00000196371 OR ENSG00000171124 OR ENSG00000130383 OR ENSG00000156413 OR ENSG00000172461
R06153	Lc4Cer	3'-isoLM1	00037	00047	ST3GAL3, ST3GAL4	ENSG00000126091, ENSG00000110080	ENSG00000126091 OR ENSG00000110080
R06155	Lc4Cer	Fuc-Lc4Cer	00037	00046	FUT3	ENSG00000171124	ENSG00000171124
R06156	Lc4Cer	IV2Fuc-Lc4Cer	00037	00044	FUT1, FUT2	ENSG00000174951, ENSG00000176920	ENSG00000174951 OR ENSG00000176920
R06162	Type IA glycolipid	(Gal)2 (GalNAc)1 (Glc)1 (GlcNAc)1 (LFuc)2 (Cer)1	00042	00043	FUT3	ENSG00000171124	ENSG00000171124
R06163	IV2Fuc-Lc4Cer	IV2Fuc,III4Fuc-Lc4Cer	00044	00045	FUT3	ENSG00000171124	ENSG00000171124
R06164	Type IB glycolipid	(Gal)3 (Glc)1 (GlcNAc)1 (LFuc)2 (Cer)1	00039	00040	FUT3	ENSG00000171124	ENSG00000171124
R06165	3'-isoLM1	Fuc-3'-isoLM1	00047	00048	FUT3	ENSG00000171124	ENSG00000171124
R06167	IV2Fuc-Lc4Cer	Type IA glycolipid	00044	00042	ABO	ENSG00000175164	ENSG00000175164
R06168	IV2Fuc-Lc4Cer	Type IB glycolipid	00044	00039	ABO	ENSG00000175164	ENSG00000175164
R06170	(Gal)3 (Glc)1 (GlcNAc)1 (Cer)1	Type IB glycolipid	00038	00039	FUT1, FUT2	ENSG00000174951, ENSG00000176920	ENSG00000174951 OR ENSG00000176920
R06187	IV2Fuc-nLc4Cer	Type II A antigen	00055	00054	ABO	ENSG00000175164	ENSG00000175164
R06189	nLc6Cer	(Gal)3 (Glc)1 (GlcNAc)3 (Cer)1	00067	00077	GCNT2	ENSG00000111846	ENSG00000111846
R06190	VI2Fuc-nLc6	(Gal)4 (Glc)1 (GlcNAc)2 (LFuc)1 (Cer)1	00071	00083	ABO	ENSG00000175164	ENSG00000175164
R06191	(Gal)4 (GalNAc)1 (Glc)1 (GlcNAc)2 (LFuc)2 (Cer)1	Type IIIAb	00074	00075	ABO	ENSG00000175164	ENSG00000175164
R06193	VI2Fuc-nLc6	(Gal)3 (GalNAc)1 (Glc)1 (GlcNAc)2 (LFuc)1 (Cer)1	00071	00072	ABO	ENSG00000175164	ENSG00000175164
R06197	Type IIIH glycolipid	Type IIIA glycolipid	00058	00059	ABO	ENSG00000175164	ENSG00000175164
R06221	V3Fuc-nLc6Cer	V3Fuc,III3Fuc-nLc6Cer	00089	00090	FUT4, FUT3, FUT5, FUT6, FUT9	ENSG00000196371, ENSG00000171124, ENSG00000130383, ENSG00000156413, ENSG00000172461	ENSG00000196371 OR ENSG00000171124 OR ENSG00000130383 OR ENSG00000156413 OR ENSG00000172461
R06222	(Gal)4 (Glc)1 (GlcNAc)3 (LFuc)1 (Cer)1	(Gal)4 (Glc)1 (GlcNAc)3 (LFuc)2 (Cer)1	00084	00085	FUT9, FUT3, FUT5, FUT6, FUT4	ENSG00000172461, ENSG00000171124, ENSG00000130383, ENSG00000156413, ENSG00000196371	ENSG00000172461 OR ENSG00000171124 OR ENSG00000130383 OR ENSG00000156413 OR ENSG00000196371
R06224	(Gal)4 (Glc)1 (GlcNAc)3 (LFuc)2 (Cer)1	(Gal)4 (Glc)1 (GlcNAc)3 (LFuc)3 (Cer)1	00085	00086	FUT9, FUT3, FUT5, FUT6, FUT4	ENSG00000172461, ENSG00000171124, ENSG00000130383, ENSG00000156413, ENSG00000196371	ENSG00000172461 OR ENSG00000171124 OR ENSG00000130383 OR ENSG00000156413 OR ENSG00000196371
R06227	(Gal)3 (Glc)1 (GlcNAc)2 (LFuc)2 (Cer)1	(Gal)3 (Glc)1 (GlcNAc)2 (LFuc)3 (Cer)1	00081	00082	FUT9, FUT3, FUT5, FUT6, FUT4	ENSG00000172461, ENSG00000171124, ENSG00000130383, ENSG00000156413, ENSG00000196371	ENSG00000172461 OR ENSG00000171124 OR ENSG00000130383 OR ENSG00000156413 OR ENSG00000196371
R06230	nLc6Cer	III3Fuc-nLc6Cer	00067	00076	FUT9, FUT3, FUT5, FUT6, FUT4	ENSG00000172461, ENSG00000171124, ENSG00000130383, ENSG00000156413, ENSG00000196371	ENSG00000172461 OR ENSG00000171124 OR ENSG00000130383 OR ENSG00000156413 OR ENSG00000196371
R06516	Sphingosine 1-phosphate	Ethanolamine phosphate	C06124	C00346	SGPL1	ENSG00000166224	ENSG00000166224
R06517	Sphinganine	Dihydroceramide	C00836	C12126	CERS1, CERS3, CERS6, CERS2, CERS4, CERS5	ENSG00000223802, ENSG00000154227, ENSG00000172292, ENSG00000143418, ENSG00000090661, ENSG00000139624	ENSG00000223802 OR ENSG00000154227 OR ENSG00000172292 OR ENSG00000143418 OR ENSG00000090661 OR ENSG00000139624
R06518	Dihydroceramide	Sphinganine	C12126	C00836	ACER3, ASAH1, ASAH2	ENSG00000078124, ENSG00000104763, ENSG00000188611	ENSG00000078124 OR ENSG00000104763 OR ENSG00000188611
R06519	Dihydroceramide	N-Acylsphingosine	C12126	C00195	DEGS2, DEGS1	ENSG00000168350, ENSG00000143753	ENSG00000168350 OR ENSG00000143753
R06520	Sphinganine 1-phosphate	Sphinganine	C01120	C00836	SGPP2, SGPP1, PLPP1, PLPP2, PLPP3	ENSG00000163082, ENSG00000126821, ENSG00000067113, ENSG00000141934, ENSG00000162407	ENSG00000163082 OR ENSG00000126821 OR ENSG00000067113 OR ENSG00000141934 OR ENSG00000162407
R06521	Sphingosine 1-phosphate	Sphingosine	C06124	C00319	SGPP2, SGPP1, PLPP1, PLPP2, PLPP3	ENSG00000163082, ENSG00000126821, ENSG00000067113, ENSG00000141934, ENSG00000162407	ENSG00000163082 OR ENSG00000126821 OR ENSG00000067113 OR ENSG00000141934 OR ENSG00000162407
R06522	Ceramide 1-phosphate	N-Acylsphingosine	C02960	C00195	SGPP2, SGPP1, PLPP1, PLPP2, PLPP3	ENSG00000163082, ENSG00000126821, ENSG00000067113, ENSG00000141934, ENSG00000162407	ENSG00000163082 OR ENSG00000126821 OR ENSG00000067113 OR ENSG00000141934 OR ENSG00000162407
R06525	Sphinganine	Phytosphingosine	C00836	C12144	DEGS2, DEGS1	ENSG00000168350, ENSG00000143753	ENSG00000168350 OR ENSG00000143753
R06526	Dihydroceramide	Phytoceramide	C12126	C12145	DEGS2, DEGS1	ENSG00000168350, ENSG00000143753	ENSG00000168350 OR ENSG00000143753
R06528	Phytoceramide	Phytosphingosine	C12145	C12144	ASAH1, ASAH2	ENSG00000104763, ENSG00000188611	ENSG00000104763 OR ENSG00000188611
R08969	N-Acylsphingosine	Sphingomyelin	C00195	C00550	SGMS2, SGMS1	ENSG00000164023, ENSG00000198964	ENSG00000164023 OR ENSG00000198964
R11320	Lactosylceramide	iGb3-Cer	C01290	00403	A3GALT2	ENSG00000184389	ENSG00000184389
R11321	iGb3-Cer	iGb4-Cer	00403	00392	B3GALNT1	ENSG00000169255	ENSG00000169255
R11322	iGb4-Cer	(Gal)2 (GalNAc)2 (Glc)1 (Cer)1	00392	02977	GBGT1	ENSG00000148288	ENSG00000148288
R11375	Paragloboside	IV4Gala-nLc4-Cer	00050	00428	A4GALT	ENSG00000128274	ENSG00000128274
R11376	Globoside	IV4-alpha-Gal-Gb4Cer	00094	11492	A4GALT	ENSG00000128274	ENSG00000128274
R11377	NORint	NOR2 antigen	13080	13081	A4GALT	ENSG00000128274	ENSG00000128274
R11378	Paragloboside	PX2	00050	00889	B3GALNT1	ENSG00000169255	ENSG00000169255
R11379	IV4-alpha-Gal-Gb4Cer	NORint	11492	13080	B3GALNT1	ENSG00000169255	ENSG00000169255
R12960	Lactosylceramide	Lactosylceramide sulfate	C01290	C03405	GAL3ST1	ENSG00000128242	ENSG00000128242
R12961	Lactosylceramide sulfate	Lactosylceramide	C03405	C01290	ARSA	ENSG00000100299	ENSG00000100299
R12962	Lactosylceramide sulfate	Gangliotriaosylceramide-II3 sulfate	C03405	C22467	B4GALNT1	ENSG00000135454	ENSG00000135454
R12963	Gangliotriaosylceramide-II3 sulfate	Lactosylceramide sulfate	C22467	C03405	HEXA, HEXB	ENSG00000213614, ENSG00000049860	ENSG00000213614 OR ENSG00000049860

## Sheet: KEGG_Pathways
pathway	eg	symbol	ensembl	description
hsa00052	2683	B4GALT1	ENSG00000086062	Galactose metabolism - Homo sapiens (human)
hsa00052	2717	GLA	ENSG00000102393	Galactose metabolism - Homo sapiens (human)
hsa00052	2720	GLB1	ENSG00000170266	Galactose metabolism - Homo sapiens (human)
hsa00052	8704	B4GALT2	ENSG00000117411	Galactose metabolism - Homo sapiens (human)
hsa00510	2683	B4GALT1	ENSG00000086062	N-Glycan biosynthesis - Homo sapiens (human)
hsa00510	8703	B4GALT3	ENSG00000158850	N-Glycan biosynthesis - Homo sapiens (human)
hsa00510	8704	B4GALT2	ENSG00000117411	N-Glycan biosynthesis - Homo sapiens (human)
hsa00511	10825	NEU3	ENSG00000162139	Other glycan degradation - Homo sapiens (human)
hsa00511	129807	NEU4	ENSG00000204099	Other glycan degradation - Homo sapiens (human)
hsa00511	2629	GBA	ENSG00000177628	Other glycan degradation - Homo sapiens (human)
hsa00511	2720	GLB1	ENSG00000170266	Other glycan degradation - Homo sapiens (human)
hsa00511	3073	HEXA	ENSG00000213614	Other glycan degradation - Homo sapiens (human)
hsa00511	3074	HEXB	ENSG00000049860	Other glycan degradation - Homo sapiens (human)
hsa00511	4758	NEU1	ENSG00000204386	Other glycan degradation - Homo sapiens (human)
hsa00511	4759	NEU2	ENSG00000115488	Other glycan degradation - Homo sapiens (human)
hsa00511	57704	GBA2	ENSG00000070610	Other glycan degradation - Homo sapiens (human)
hsa00512	10331	B3GNT3	ENSG00000179913	Mucin type O-glycan biosynthesis - Homo sapiens (human)
hsa00512	256435	ST6GALNAC3	ENSG00000184005	Mucin type O-glycan biosynthesis - Homo sapiens (human)
hsa00512	27090	ST6GALNAC4	ENSG00000136840	Mucin type O-glycan biosynthesis - Homo sapiens (human)
hsa00512	6482	ST3GAL1	ENSG00000008513	Mucin type O-glycan biosynthesis - Homo sapiens (human)
hsa00512	6483	ST3GAL2	ENSG00000157350	Mucin type O-glycan biosynthesis - Homo sapiens (human)
hsa00512	9334	B4GALT5	ENSG00000158470	Mucin type O-glycan biosynthesis - Homo sapiens (human)
hsa00513	2683	B4GALT1	ENSG00000086062	Various types of N-glycan biosynthesis - Homo sapiens (human)
hsa00513	3073	HEXA	ENSG00000213614	Various types of N-glycan biosynthesis - Homo sapiens (human)
hsa00513	3074	HEXB	ENSG00000049860	Various types of N-glycan biosynthesis - Homo sapiens (human)
hsa00513	6487	ST3GAL3	ENSG00000126091	Various types of N-glycan biosynthesis - Homo sapiens (human)
hsa00513	8703	B4GALT3	ENSG00000158850	Various types of N-glycan biosynthesis - Homo sapiens (human)
hsa00513	8704	B4GALT2	ENSG00000117411	Various types of N-glycan biosynthesis - Homo sapiens (human)
hsa00514	2683	B4GALT1	ENSG00000086062	Other types of O-glycan biosynthesis - Homo sapiens (human)
hsa00514	6487	ST3GAL3	ENSG00000126091	Other types of O-glycan biosynthesis - Homo sapiens (human)
hsa00514	8703	B4GALT3	ENSG00000158850	Other types of O-glycan biosynthesis - Homo sapiens (human)
hsa00514	8704	B4GALT2	ENSG00000117411	Other types of O-glycan biosynthesis - Homo sapiens (human)
hsa00515	10690	FUT9	ENSG00000172461	Mannose type O-glycan biosynthesis - Homo sapiens (human)
hsa00515	2526	FUT4	ENSG00000196371	Mannose type O-glycan biosynthesis - Homo sapiens (human)
hsa00515	2683	B4GALT1	ENSG00000086062	Mannose type O-glycan biosynthesis - Homo sapiens (human)
hsa00515	6487	ST3GAL3	ENSG00000126091	Mannose type O-glycan biosynthesis - Homo sapiens (human)
hsa00515	8703	B4GALT3	ENSG00000158850	Mannose type O-glycan biosynthesis - Homo sapiens (human)
hsa00515	8704	B4GALT2	ENSG00000117411	Mannose type O-glycan biosynthesis - Homo sapiens (human)
hsa00520	3073	HEXA	ENSG00000213614	Amino sugar and nucleotide sugar metabolism - Homo sapiens (human)
hsa00520	3074	HEXB	ENSG00000049860	Amino sugar and nucleotide sugar metabolism - Homo sapiens (human)
hsa00531	2720	GLB1	ENSG00000170266	Glycosaminoglycan degradation - Homo sapiens (human)
hsa00531	3073	HEXA	ENSG00000213614	Glycosaminoglycan degradation - Homo sapiens (human)
hsa00531	3074	HEXB	ENSG00000049860	Glycosaminoglycan degradation - Homo sapiens (human)
hsa00533	10678	B3GNT2	ENSG00000170340	Glycosaminoglycan biosynthesis - keratan sulfate - Homo sapiens (human)
hsa00533	2683	B4GALT1	ENSG00000086062	Glycosaminoglycan biosynthesis - keratan sulfate - Homo sapiens (human)
hsa00533	6482	ST3GAL1	ENSG00000008513	Glycosaminoglycan biosynthesis - keratan sulfate - Homo sapiens (human)
hsa00533	6483	ST3GAL2	ENSG00000157350	Glycosaminoglycan biosynthesis - keratan sulfate - Homo sapiens (human)
hsa00533	6487	ST3GAL3	ENSG00000126091	Glycosaminoglycan biosynthesis - keratan sulfate - Homo sapiens (human)
hsa00533	8702	B4GALT4	ENSG00000121578	Glycosaminoglycan biosynthesis - keratan sulfate - Homo sapiens (human)
hsa00533	8703	B4GALT3	ENSG00000158850	Glycosaminoglycan biosynthesis - keratan sulfate - Homo sapiens (human)
hsa00533	8704	B4GALT2	ENSG00000117411	Glycosaminoglycan biosynthesis - keratan sulfate - Homo sapiens (human)
hsa00561	2717	GLA	ENSG00000102393	Glycerolipid metabolism - Homo sapiens (human)
hsa00561	8611	PLPP1	ENSG00000067113	Glycerolipid metabolism - Homo sapiens (human)
hsa00561	8612	PLPP2	ENSG00000141934	Glycerolipid metabolism - Homo sapiens (human)
hsa00561	8613	PLPP3	ENSG00000162407	Glycerolipid metabolism - Homo sapiens (human)
hsa00564	8611	PLPP1	ENSG00000067113	Glycerophospholipid metabolism - Homo sapiens (human)
hsa00564	8612	PLPP2	ENSG00000141934	Glycerophospholipid metabolism - Homo sapiens (human)
hsa00564	8613	PLPP3	ENSG00000162407	Glycerophospholipid metabolism - Homo sapiens (human)
hsa00565	7368	UGT8	ENSG00000174607	Ether lipid metabolism - Homo sapiens (human)
hsa00565	8611	PLPP1	ENSG00000067113	Ether lipid metabolism - Homo sapiens (human)
hsa00565	8612	PLPP2	ENSG00000141934	Ether lipid metabolism - Homo sapiens (human)
hsa00565	8613	PLPP3	ENSG00000162407	Ether lipid metabolism - Homo sapiens (human)
hsa00565	9514	GAL3ST1	ENSG00000128242	Ether lipid metabolism - Homo sapiens (human)
hsa00600	10558	SPTLC1	ENSG00000090054	Sphingolipid metabolism - Homo sapiens (human)
hsa00600	10715	CERS1	ENSG00000223802	Sphingolipid metabolism - Homo sapiens (human)
hsa00600	10825	NEU3	ENSG00000162139	Sphingolipid metabolism - Homo sapiens (human)
hsa00600	123099	DEGS2	ENSG00000168350	Sphingolipid metabolism - Homo sapiens (human)
hsa00600	125981	ACER1	ENSG00000167769	Sphingolipid metabolism - Homo sapiens (human)
hsa00600	129807	NEU4	ENSG00000204099	Sphingolipid metabolism - Homo sapiens (human)
hsa00600	130367	SGPP2	ENSG00000163082	Sphingolipid metabolism - Homo sapiens (human)
hsa00600	166929	SGMS2	ENSG00000164023	Sphingolipid metabolism - Homo sapiens (human)
hsa00600	204219	CERS3	ENSG00000154227	Sphingolipid metabolism - Homo sapiens (human)
hsa00600	2531	KDSR	ENSG00000119537	Sphingolipid metabolism - Homo sapiens (human)
hsa00600	253782	CERS6	ENSG00000172292	Sphingolipid metabolism - Homo sapiens (human)
hsa00600	2581	GALC	ENSG00000054983	Sphingolipid metabolism - Homo sapiens (human)
hsa00600	2583	B4GALNT1	ENSG00000135454	Sphingolipid metabolism - Homo sapiens (human)
hsa00600	259230	SGMS1	ENSG00000198964	Sphingolipid metabolism - Homo sapiens (human)
hsa00600	2629	GBA	ENSG00000177628	Sphingolipid metabolism - Homo sapiens (human)
hsa00600	2717	GLA	ENSG00000102393	Sphingolipid metabolism - Homo sapiens (human)
hsa00600	2720	GLB1	ENSG00000170266	Sphingolipid metabolism - Homo sapiens (human)
hsa00600	29956	CERS2	ENSG00000143418	Sphingolipid metabolism - Homo sapiens (human)
hsa00600	3073	HEXA	ENSG00000213614	Sphingolipid metabolism - Homo sapiens (human)
hsa00600	3074	HEXB	ENSG00000049860	Sphingolipid metabolism - Homo sapiens (human)
hsa00600	339221	ENPP7	ENSG00000182156	Sphingolipid metabolism - Homo sapiens (human)
hsa00600	340485	ACER2	ENSG00000177076	Sphingolipid metabolism - Homo sapiens (human)
hsa00600	410	ARSA	ENSG00000100299	Sphingolipid metabolism - Homo sapiens (human)
hsa00600	427	ASAH1	ENSG00000104763	Sphingolipid metabolism - Homo sapiens (human)
hsa00600	4758	NEU1	ENSG00000204386	Sphingolipid metabolism - Homo sapiens (human)
hsa00600	4759	NEU2	ENSG00000115488	Sphingolipid metabolism - Homo sapiens (human)
hsa00600	55304	SPTLC3	ENSG00000172296	Sphingolipid metabolism - Homo sapiens (human)
hsa00600	55331	ACER3	ENSG00000078124	Sphingolipid metabolism - Homo sapiens (human)
hsa00600	55512	SMPD3	ENSG00000103056	Sphingolipid metabolism - Homo sapiens (human)
hsa00600	55627	SMPD4	ENSG00000136699	Sphingolipid metabolism - Homo sapiens (human)
hsa00600	56624	ASAH2	ENSG00000188611	Sphingolipid metabolism - Homo sapiens (human)
hsa00600	56848	SPHK2	ENSG00000063176	Sphingolipid metabolism - Homo sapiens (human)
hsa00600	57704	GBA2	ENSG00000070610	Sphingolipid metabolism - Homo sapiens (human)
hsa00600	64781	CERK	ENSG00000100422	Sphingolipid metabolism - Homo sapiens (human)
hsa00600	6609	SMPD1	ENSG00000166311	Sphingolipid metabolism - Homo sapiens (human)
hsa00600	6610	SMPD2	ENSG00000135587	Sphingolipid metabolism - Homo sapiens (human)
hsa00600	7357	UGCG	ENSG00000148154	Sphingolipid metabolism - Homo sapiens (human)
hsa00600	7368	UGT8	ENSG00000174607	Sphingolipid metabolism - Homo sapiens (human)
hsa00600	79603	CERS4	ENSG00000090661	Sphingolipid metabolism - Homo sapiens (human)
hsa00600	81537	SGPP1	ENSG00000126821	Sphingolipid metabolism - Homo sapiens (human)
hsa00600	8560	DEGS1	ENSG00000143753	Sphingolipid metabolism - Homo sapiens (human)
hsa00600	8611	PLPP1	ENSG00000067113	Sphingolipid metabolism - Homo sapiens (human)
hsa00600	8612	PLPP2	ENSG00000141934	Sphingolipid metabolism - Homo sapiens (human)
hsa00600	8613	PLPP3	ENSG00000162407	Sphingolipid metabolism - Homo sapiens (human)
hsa00600	8877	SPHK1	ENSG00000176170	Sphingolipid metabolism - Homo sapiens (human)
hsa00600	8879	SGPL1	ENSG00000166224	Sphingolipid metabolism - Homo sapiens (human)
hsa00600	91012	CERS5	ENSG00000139624	Sphingolipid metabolism - Homo sapiens (human)
hsa00600	9331	B4GALT6	ENSG00000118276	Sphingolipid metabolism - Homo sapiens (human)
hsa00600	9334	B4GALT5	ENSG00000158470	Sphingolipid metabolism - Homo sapiens (human)
hsa00600	9514	GAL3ST1	ENSG00000128242	Sphingolipid metabolism - Homo sapiens (human)
hsa00600	9517	SPTLC2	ENSG00000100596	Sphingolipid metabolism - Homo sapiens (human)
hsa00601	10317	B3GALT5	ENSG00000183778	Glycosphingolipid biosynthesis - lacto and neolacto series - Homo sapiens (human)
hsa00601	10331	B3GNT3	ENSG00000179913	Glycosphingolipid biosynthesis - lacto and neolacto series - Homo sapiens (human)
hsa00601	10402	ST3GAL6	ENSG00000064225	Glycosphingolipid biosynthesis - lacto and neolacto series - Homo sapiens (human)
hsa00601	10678	B3GNT2	ENSG00000170340	Glycosphingolipid biosynthesis - lacto and neolacto series - Homo sapiens (human)
hsa00601	10690	FUT9	ENSG00000172461	Glycosphingolipid biosynthesis - lacto and neolacto series - Homo sapiens (human)
hsa00601	2523	FUT1	ENSG00000174951	Glycosphingolipid biosynthesis - lacto and neolacto series - Homo sapiens (human)
hsa00601	2524	FUT2	ENSG00000176920	Glycosphingolipid biosynthesis - lacto and neolacto series - Homo sapiens (human)
hsa00601	2525	FUT3	ENSG00000171124	Glycosphingolipid biosynthesis - lacto and neolacto series - Homo sapiens (human)
hsa00601	2526	FUT4	ENSG00000196371	Glycosphingolipid biosynthesis - lacto and neolacto series - Homo sapiens (human)
hsa00601	2527	FUT5	ENSG00000130383	Glycosphingolipid biosynthesis - lacto and neolacto series - Homo sapiens (human)
hsa00601	2528	FUT6	ENSG00000156413	Glycosphingolipid biosynthesis - lacto and neolacto series - Homo sapiens (human)
hsa00601	2529	FUT7	ENSG00000180549	Glycosphingolipid biosynthesis - lacto and neolacto series - Homo sapiens (human)
hsa00601	2651	GCNT2	ENSG00000111846	Glycosphingolipid biosynthesis - lacto and neolacto series - Homo sapiens (human)
hsa00601	2683	B4GALT1	ENSG00000086062	Glycosphingolipid biosynthesis - lacto and neolacto series - Homo sapiens (human)
hsa00601	28	ABO	ENSG00000175164	Glycosphingolipid biosynthesis - lacto and neolacto series - Homo sapiens (human)
hsa00601	53947	A4GALT	ENSG00000128274	Glycosphingolipid biosynthesis - lacto and neolacto series - Homo sapiens (human)
hsa00601	6484	ST3GAL4	ENSG00000110080	Glycosphingolipid biosynthesis - lacto and neolacto series - Homo sapiens (human)
hsa00601	6487	ST3GAL3	ENSG00000126091	Glycosphingolipid biosynthesis - lacto and neolacto series - Homo sapiens (human)
hsa00601	6489	ST8SIA1	ENSG00000111728	Glycosphingolipid biosynthesis - lacto and neolacto series - Homo sapiens (human)
hsa00601	79369	B3GNT4	ENSG00000176383	Glycosphingolipid biosynthesis - lacto and neolacto series - Homo sapiens (human)
hsa00601	84002	B3GNT5	ENSG00000176597	Glycosphingolipid biosynthesis - lacto and neolacto series - Homo sapiens (human)
hsa00601	8702	B4GALT4	ENSG00000121578	Glycosphingolipid biosynthesis - lacto and neolacto series - Homo sapiens (human)
hsa00601	8703	B4GALT3	ENSG00000158850	Glycosphingolipid biosynthesis - lacto and neolacto series - Homo sapiens (human)
hsa00601	8704	B4GALT2	ENSG00000117411	Glycosphingolipid biosynthesis - lacto and neolacto series - Homo sapiens (human)
hsa00601	8706	B3GALNT1	ENSG00000169255	Glycosphingolipid biosynthesis - lacto and neolacto series - Homo sapiens (human)
hsa00601	8707	B3GALT2	ENSG00000162630	Glycosphingolipid biosynthesis - lacto and neolacto series - Homo sapiens (human)
hsa00601	8708	B3GALT1	ENSG00000172318	Glycosphingolipid biosynthesis - lacto and neolacto series - Homo sapiens (human)
hsa00603	10317	B3GALT5	ENSG00000183778	Glycosphingolipid biosynthesis - globo and isoglobo series - Homo sapiens (human)
hsa00603	10690	FUT9	ENSG00000172461	Glycosphingolipid biosynthesis - globo and isoglobo series - Homo sapiens (human)
hsa00603	127550	A3GALT2	ENSG00000184389	Glycosphingolipid biosynthesis - globo and isoglobo series - Homo sapiens (human)
hsa00603	2523	FUT1	ENSG00000174951	Glycosphingolipid biosynthesis - globo and isoglobo series - Homo sapiens (human)
hsa00603	2524	FUT2	ENSG00000176920	Glycosphingolipid biosynthesis - globo and isoglobo series - Homo sapiens (human)
hsa00603	26301	GBGT1	ENSG00000148288	Glycosphingolipid biosynthesis - globo and isoglobo series - Homo sapiens (human)
hsa00603	2717	GLA	ENSG00000102393	Glycosphingolipid biosynthesis - globo and isoglobo series - Homo sapiens (human)
hsa00603	28	ABO	ENSG00000175164	Glycosphingolipid biosynthesis - globo and isoglobo series - Homo sapiens (human)
hsa00603	3073	HEXA	ENSG00000213614	Glycosphingolipid biosynthesis - globo and isoglobo series - Homo sapiens (human)
hsa00603	3074	HEXB	ENSG00000049860	Glycosphingolipid biosynthesis - globo and isoglobo series - Homo sapiens (human)
hsa00603	4668	NAGA	ENSG00000198951	Glycosphingolipid biosynthesis - globo and isoglobo series - Homo sapiens (human)
hsa00603	53947	A4GALT	ENSG00000128274	Glycosphingolipid biosynthesis - globo and isoglobo series - Homo sapiens (human)
hsa00603	6482	ST3GAL1	ENSG00000008513	Glycosphingolipid biosynthesis - globo and isoglobo series - Homo sapiens (human)
hsa00603	6483	ST3GAL2	ENSG00000157350	Glycosphingolipid biosynthesis - globo and isoglobo series - Homo sapiens (human)
hsa00603	6489	ST8SIA1	ENSG00000111728	Glycosphingolipid biosynthesis - globo and isoglobo series - Homo sapiens (human)
hsa00603	8706	B3GALNT1	ENSG00000169255	Glycosphingolipid biosynthesis - globo and isoglobo series - Homo sapiens (human)
hsa00604	256435	ST6GALNAC3	ENSG00000184005	Glycosphingolipid biosynthesis - ganglio series - Homo sapiens (human)
hsa00604	2583	B4GALNT1	ENSG00000135454	Glycosphingolipid biosynthesis - ganglio series - Homo sapiens (human)
hsa00604	27090	ST6GALNAC4	ENSG00000136840	Glycosphingolipid biosynthesis - ganglio series - Homo sapiens (human)
hsa00604	2720	GLB1	ENSG00000170266	Glycosphingolipid biosynthesis - ganglio series - Homo sapiens (human)
hsa00604	29906	ST8SIA5	ENSG00000101638	Glycosphingolipid biosynthesis - ganglio series - Homo sapiens (human)
hsa00604	3073	HEXA	ENSG00000213614	Glycosphingolipid biosynthesis - ganglio series - Homo sapiens (human)
hsa00604	3074	HEXB	ENSG00000049860	Glycosphingolipid biosynthesis - ganglio series - Homo sapiens (human)
hsa00604	30815	ST6GALNAC6	ENSG00000160408	Glycosphingolipid biosynthesis - ganglio series - Homo sapiens (human)
hsa00604	6482	ST3GAL1	ENSG00000008513	Glycosphingolipid biosynthesis - ganglio series - Homo sapiens (human)
hsa00604	6483	ST3GAL2	ENSG00000157350	Glycosphingolipid biosynthesis - ganglio series - Homo sapiens (human)
hsa00604	6489	ST8SIA1	ENSG00000111728	Glycosphingolipid biosynthesis - ganglio series - Homo sapiens (human)
hsa00604	81849	ST6GALNAC5	ENSG00000117069	Glycosphingolipid biosynthesis - ganglio series - Homo sapiens (human)
hsa00604	8705	B3GALT4	ENSG00000235863	Glycosphingolipid biosynthesis - ganglio series - Homo sapiens (human)
hsa00604	8869	ST3GAL5	ENSG00000115525	Glycosphingolipid biosynthesis - ganglio series - Homo sapiens (human)
hsa04020	56848	SPHK2	ENSG00000063176	Calcium signaling pathway - Homo sapiens (human)
hsa04020	8877	SPHK1	ENSG00000176170	Calcium signaling pathway - Homo sapiens (human)
hsa04071	10558	SPTLC1	ENSG00000090054	Sphingolipid signaling pathway - Homo sapiens (human)
hsa04071	10715	CERS1	ENSG00000223802	Sphingolipid signaling pathway - Homo sapiens (human)
hsa04071	123099	DEGS2	ENSG00000168350	Sphingolipid signaling pathway - Homo sapiens (human)
hsa04071	125981	ACER1	ENSG00000167769	Sphingolipid signaling pathway - Homo sapiens (human)
hsa04071	130367	SGPP2	ENSG00000163082	Sphingolipid signaling pathway - Homo sapiens (human)
hsa04071	166929	SGMS2	ENSG00000164023	Sphingolipid signaling pathway - Homo sapiens (human)
hsa04071	204219	CERS3	ENSG00000154227	Sphingolipid signaling pathway - Homo sapiens (human)
hsa04071	253782	CERS6	ENSG00000172292	Sphingolipid signaling pathway - Homo sapiens (human)
hsa04071	259230	SGMS1	ENSG00000198964	Sphingolipid signaling pathway - Homo sapiens (human)
hsa04071	29956	CERS2	ENSG00000143418	Sphingolipid signaling pathway - Homo sapiens (human)
hsa04071	340485	ACER2	ENSG00000177076	Sphingolipid signaling pathway - Homo sapiens (human)
hsa04071	427	ASAH1	ENSG00000104763	Sphingolipid signaling pathway - Homo sapiens (human)
hsa04071	55304	SPTLC3	ENSG00000172296	Sphingolipid signaling pathway - Homo sapiens (human)
hsa04071	56624	ASAH2	ENSG00000188611	Sphingolipid signaling pathway - Homo sapiens (human)
hsa04071	56848	SPHK2	ENSG00000063176	Sphingolipid signaling pathway - Homo sapiens (human)
hsa04071	6609	SMPD1	ENSG00000166311	Sphingolipid signaling pathway - Homo sapiens (human)
hsa04071	6610	SMPD2	ENSG00000135587	Sphingolipid signaling pathway - Homo sapiens (human)
hsa04071	79603	CERS4	ENSG00000090661	Sphingolipid signaling pathway - Homo sapiens (human)
hsa04071	81537	SGPP1	ENSG00000126821	Sphingolipid signaling pathway - Homo sapiens (human)
hsa04071	8560	DEGS1	ENSG00000143753	Sphingolipid signaling pathway - Homo sapiens (human)
hsa04071	8877	SPHK1	ENSG00000176170	Sphingolipid signaling pathway - Homo sapiens (human)
hsa04071	8879	SGPL1	ENSG00000166224	Sphingolipid signaling pathway - Homo sapiens (human)
hsa04071	91012	CERS5	ENSG00000139624	Sphingolipid signaling pathway - Homo sapiens (human)
hsa04071	9517	SPTLC2	ENSG00000100596	Sphingolipid signaling pathway - Homo sapiens (human)
hsa04072	56848	SPHK2	ENSG00000063176	Phospholipase D signaling pathway - Homo sapiens (human)
hsa04072	8611	PLPP1	ENSG00000067113	Phospholipase D signaling pathway - Homo sapiens (human)
hsa04072	8612	PLPP2	ENSG00000141934	Phospholipase D signaling pathway - Homo sapiens (human)
hsa04072	8613	PLPP3	ENSG00000162407	Phospholipase D signaling pathway - Homo sapiens (human)
hsa04072	8877	SPHK1	ENSG00000176170	Phospholipase D signaling pathway - Homo sapiens (human)
hsa04142	2581	GALC	ENSG00000054983	Lysosome - Homo sapiens (human)
hsa04142	2629	GBA	ENSG00000177628	Lysosome - Homo sapiens (human)
hsa04142	2717	GLA	ENSG00000102393	Lysosome - Homo sapiens (human)
hsa04142	2720	GLB1	ENSG00000170266	Lysosome - Homo sapiens (human)
hsa04142	3073	HEXA	ENSG00000213614	Lysosome - Homo sapiens (human)
hsa04142	3074	HEXB	ENSG00000049860	Lysosome - Homo sapiens (human)
hsa04142	410	ARSA	ENSG00000100299	Lysosome - Homo sapiens (human)
hsa04142	427	ASAH1	ENSG00000104763	Lysosome - Homo sapiens (human)
hsa04142	4668	NAGA	ENSG00000198951	Lysosome - Homo sapiens (human)
hsa04142	4758	NEU1	ENSG00000204386	Lysosome - Homo sapiens (human)
hsa04142	6609	SMPD1	ENSG00000166311	Lysosome - Homo sapiens (human)
hsa04148	56848	SPHK2	ENSG00000063176	Efferocytosis - Homo sapiens (human)
hsa04148	8877	SPHK1	ENSG00000176170	Efferocytosis - Homo sapiens (human)
hsa04217	6609	SMPD1	ENSG00000166311	Necroptosis - Homo sapiens (human)
hsa04370	56848	SPHK2	ENSG00000063176	VEGF signaling pathway - Homo sapiens (human)
hsa04370	8877	SPHK1	ENSG00000176170	VEGF signaling pathway - Homo sapiens (human)
hsa04371	56848	SPHK2	ENSG00000063176	Apelin signaling pathway - Homo sapiens (human)
hsa04371	8877	SPHK1	ENSG00000176170	Apelin signaling pathway - Homo sapiens (human)
hsa04666	56848	SPHK2	ENSG00000063176	Fc gamma R-mediated phagocytosis - Homo sapiens (human)
hsa04666	8611	PLPP1	ENSG00000067113	Fc gamma R-mediated phagocytosis - Homo sapiens (human)
hsa04666	8612	PLPP2	ENSG00000141934	Fc gamma R-mediated phagocytosis - Homo sapiens (human)
hsa04666	8613	PLPP3	ENSG00000162407	Fc gamma R-mediated phagocytosis - Homo sapiens (human)
hsa04666	8877	SPHK1	ENSG00000176170	Fc gamma R-mediated phagocytosis - Homo sapiens (human)
hsa04975	8611	PLPP1	ENSG00000067113	Fat digestion and absorption - Homo sapiens (human)
hsa04975	8612	PLPP2	ENSG00000141934	Fat digestion and absorption - Homo sapiens (human)
hsa04975	8613	PLPP3	ENSG00000162407	Fat digestion and absorption - Homo sapiens (human)
hsa05152	56848	SPHK2	ENSG00000063176	Tuberculosis - Homo sapiens (human)
hsa05152	8877	SPHK1	ENSG00000176170	Tuberculosis - Homo sapiens (human)
hsa05231	8611	PLPP1	ENSG00000067113	Choline metabolism in cancer - Homo sapiens (human)
hsa05231	8612	PLPP2	ENSG00000141934	Choline metabolism in cancer - Homo sapiens (human)
hsa05231	8613	PLPP3	ENSG00000162407	Choline metabolism in cancer - Homo sapiens (human)
