# Supplementary material for: Unraveling the glycosphingolipid metabolism by leveraging transcriptome-weighted network analysis on neuroblastic tumors
Source: Cancer Metab. 2024 Oct 24;12:29. doi: 10.1186/s40170-024-00358-y (PMC11515559; doi:10.1186/s40170-024-00358-y)
Supplement: Supplementary file 3 — Additional file 3. DGE & GO enrichment results [file 40170_2024_358_MOESM3_ESM.xlsx]

## Sheet: TARGET_NB_GNB_DGE
Results of the differential gene expression analysis (Cluser 1 vs. Cluster 0,2,3,4) TARGET_NB_GNB
baseMean	log2FoldChange	lfcSE	pvalue	padj	diffexpressed	delabel
1.93748	-0.010568	0.144198	0.0173138	0.146929	NO
1179.47	-0.143637	0.171684	0.0891439	0.349909	NO
321.538	-0.0104594	0.119888	0.879194	0.959664	NO
732.214	-0.0371053	0.142308	0.424756	0.720654	NO
7754.18	-0.0641359	0.103111	0.383358	0.688983	NO
16.9529	-0.0718481	0.168248	0.794154	0.923656	NO
36491.3	-0.196893	0.201161	0.0415425	0.235118	NO
8.11758	0.14154	0.227633	0.0510873	0.262698	NO
3912.8	-0.0589985	0.110409	0.431703	0.726248	NO
828.213	0.0256758	0.145346	0.434126	0.727858	NO
808.526	-2.27144	0.515716	1.09555e-07	3.15612e-05	DOWN	DACH1
6.73946	-0.0287244	0.139246	0.561164	0.809068	NO
50.435	0.0122637	0.122275	0.854672	0.949251	NO
397.259	0.00892545	0.139404	0.828042	0.937478	NO
773.907	0.0193514	0.104022	0.791915	0.922388	NO
52.3177	0.0594521	0.144929	0.330448	0.645164	NO
49.0484	-0.0825196	0.134874	0.049404	0.258601	NO
2.56975	3.32709	0.588212	0.665266	0.866412	NO
9899.7	-0.116859	0.107986	0.123083	0.409721	NO
4042.39	-0.0667425	0.100861	0.372418	0.68171	NO
2.51447	0.0165021	0.140125	0.690927	0.879733	NO
5813.98	0.0506195	0.0816705	0.42791	0.722994	NO
6361.43	-0.00193796	0.135686	0.949963	0.983299	NO
0.72457	0.0148275	0.143891	0.591663	0.829316	NO
2.07946	-0.0154702	0.146667	0.0892402	0.349909	NO
791.167	-0.231263	0.113115	0.00825208	0.0963598	NO
0.968647	0.0666661	0.16018	0.140664	0.435504	NO
940.137	0.0532318	0.135065	0.374559	0.683319	NO
3.22626	-0.0519766	0.148535	0.295484	0.614265	NO
375.555	-0.123391	0.238127	2.65404e-07	6.25576e-05	NO
840.61	-0.233769	0.152826	0.0189319	0.153782	NO
5.51724	0.0907153	0.172026	0.120114	0.404826	NO
5000.7	0.0122703	0.115421	0.872356	0.956914	NO
2721.55	0.627084	0.310713	0.00277369	0.0516966	NO
2.99478	-0.0786862	0.167849	0.0912676	0.353444	NO
2341.23	0.0955158	0.109099	0.240626	0.559175	NO
251.899	-0.143423	0.177901	0.0912741	0.353444	NO
1035.2	0.0963347	0.115381	0.227741	0.544613	NO
64.795	0.0285882	0.138902	0.567954	0.813707	NO
28.188	0.0335902	0.141645	0.484949	0.762244	NO
2.18586	1.59236	1.16121	0.343892	0.656016	NO
1680.4	0.320001	0.199788	0.0122714	0.121285	NO
1223.38	0.291426	0.268708	0.0237817	0.174566	NO
131.397	0.0690485	0.15334	0.0303276	0.20014	NO
1671.66	-0.175005	0.205704	0.0572562	0.279806	NO
940.686	-0.135585	0.12609	0.106796	0.381431	NO
198.792	-0.0171866	0.140201	0.678278	0.873513	NO
1045.94	0.175182	0.210472	0.0716269	0.314826	NO
838.179	-0.190288	0.121014	0.0298828	0.198439	NO
7.05433	-0.10567	0.207288	0.0578431	0.281405	NO
19.496	-0.00344479	0.139658	0.930321	0.976215	NO
7.19234	0.267605	0.854542	0.0152973	0.137083	NO
1877.89	-0.0965489	0.0758455	0.135783	0.428637	NO
5.63375	-0.054556	0.155788	0.12729	0.416802	NO
8.83617	-0.0101562	0.13977	0.800704	0.925819	NO
1115.38	-0.0955016	0.111042	0.220758	0.537105	NO
667.912	-0.0520231	0.0992339	0.48096	0.759877	NO
1.50521	1.40075	0.591053	0.000975372	0.0274551	UP	GAGE10
0.72662	0.0510094	0.153643	0.174487	0.482943	NO
14481.7	0.740283	0.448061	0.00524897	0.0739642	NO
1505.87	0.841819	0.501944	0.00503436	0.0722046	NO
878.096	-0.220467	0.116346	0.0125946	0.122866	NO
71.5107	-0.00796609	0.104915	0.912364	0.970073	NO
1.26065	-0.0238497	0.143824	0.89625	0.964056	NO
10.1113	-0.12613	0.205741	0.0563578	0.277622	NO
931.417	-0.419139	0.161008	0.000557547	0.0191329	NO
36.8554	-0.0989368	0.198778	0.0284961	0.192907	NO
2932.56	-0.113296	0.108371	0.133819	0.425987	NO
9.4905	0.00287502	0.131948	0.959123	0.986107	NO
69.469	-0.015039	0.137979	0.738916	0.90052	NO
782.371	-0.0114566	0.0984076	0.874563	0.958281	NO
3.71699	0.00287386	0.138668	0.945778	0.98215	NO
1268.69	-0.134259	0.10309	0.0857857	0.342928	NO
64.1099	0.0431437	0.14583	0.358749	0.669392	NO
0.923439	0.0465129	0.150621	0.211153	0.527047	NO
427.951	0.0274933	0.128966	0.650794	0.85937	NO
1569.5	-0.0548698	0.122302	0.461127	0.746454	NO
1.54091	0.0454029	0.152739	0.923186	0.973339	NO
1.06618	0.0308468	0.146329	0.334531	0.648228	NO
1217.16	-0.039147	0.0971142	0.560884	0.809045	NO
3432.06	0.208928	0.149554	0.0388904	0.227602	NO
4515.55	-0.104121	0.0936838	0.144449	0.441135	NO
1329.52	-0.0533375	0.122318	0.520628	0.783898	NO
1261.91	-0.125114	0.211513	0.0342368	0.213728	NO
2.05798	0.111085	0.187026	0.0866215	0.344695	NO
2640.24	-0.206553	0.113935	0.0166324	0.143441	NO
1127.28	-0.035747	0.0904196	0.621855	0.84627	NO
1928.89	-0.0413703	0.115696	0.567229	0.813428	NO
4328.15	-0.292643	0.158314	0.00649154	0.084343	NO
61.4745	0.0696261	0.112057	0.3682	0.678239	NO
1128.67	-0.130038	0.0939601	0.0792126	0.329429	NO
3.45783	-0.0610607	0.164669	0.0171089	0.14592	NO
2259.97	-0.00766361	0.0953602	0.917882	0.972098	NO
24.2635	0.0097658	0.142741	0.256222	0.575727	NO
1921.18	-0.0548726	0.118727	0.463194	0.747847	NO
0.899602	-0.0143314	0.144159	0.588541	0.827026	NO
8794.55	-0.0595651	0.10137	0.432823	0.727242	NO
2.06721	0.0652137	0.155739	0.199123	0.511873	NO
1.05395	6.00717	0.630908	0.000123418	0.00680841	UP	HAO1
10.4487	0.018131	0.13488	0.734451	0.898688	NO
2762.89	-0.000106229	0.132701	0.997702	0.999244	NO
33.7378	-0.116418	0.191878	0.0731454	0.317393	NO
3.56559	0.0110372	0.13335	0.839972	0.942738	NO
3414.88	-0.0487226	0.10726	0.480439	0.759821	NO
1846.46	0.0277495	0.0958681	0.705735	0.885218	NO
5571.78	-0.0326886	0.0919536	0.491619	0.766379	NO
29.6205	-0.0334453	0.148585	0.210313	0.526121	NO
1002.59	0.0168461	0.126228	0.793189	0.92299	NO
661.407	-0.113966	0.110366	0.150432	0.450124	NO
4791.1	-0.100166	0.106141	0.182647	0.492839	NO
8.48738	-0.038421	0.147551	0.301088	0.619092	NO
1302.11	-0.051417	0.135916	0.423269	0.719844	NO
159.595	-0.0138371	0.139835	0.731173	0.897121	NO
1879.86	-0.0554236	0.101969	0.457726	0.74467	NO
4767.99	0.0374291	0.0931283	0.614337	0.84237	NO
71.4718	0.0247331	0.136016	0.646014	0.857523	NO
8403.97	0.0151681	0.136932	0.751276	0.904827	NO
1.24223	1.24578	0.576973	0.00159285	0.0373835	UP	LNCPRESS1
67.2687	0.114151	0.187021	0.100473	0.370682	NO
22.8453	-0.00519085	0.137762	0.907336	0.968669	NO
1.09478	-0.00502732	0.144744	0.147645	0.445875	NO
1.01717	-0.0151114	0.144161	0.585299	0.82515	NO
2579.12	0.0669591	0.107407	0.397855	0.699835	NO
130.46	-0.0180018	0.139611	0.675995	0.872419	NO
5454.06	-0.172152	0.118975	0.0459876	0.248223	NO
1.04753	0.0734383	0.164784	0.109585	0.385523	NO
2.07839	-0.0313042	0.14697	0.306267	0.624061	NO
333.912	0.0914012	0.152041	0.217215	0.533043	NO
30.605	0.176132	0.277686	0.0395619	0.229163	NO
521.097	-0.0327028	0.0900507	0.644722	0.857052	NO
1930.53	-0.0425532	0.141189	0.439658	0.732047	NO
2.44896	-0.00755651	0.144324	0.702673	0.883773	NO
3.92448	0.0100769	0.13952	0.80518	0.927754	NO
2194.95	-0.113945	0.18924	0.0728061	0.316846	NO
1586.25	0.388235	0.28416	0.012444	0.122111	NO
4427.19	-0.0331598	0.0871599	0.641317	0.855635	NO
0.674361	-0.00305849	0.142816	0.928476	0.97555	NO
8339.59	0.082086	0.0986333	0.417434	0.715079	NO
3.42991	0.0453321	0.150362	0.238234	0.556954	NO
3967.93	0.0158403	0.135614	0.753678	0.905577	NO
6.95906	0.0246212	0.136975	0.636746	0.85383	NO
285.247	-0.00864876	0.138486	0.840528	0.942844	NO
64.158	-0.0341494	0.125437	0.611227	0.840776	NO
1.05301	-0.0115554	0.143642	0.674654	0.871467	NO
9.01344	-0.0156107	0.144191	0.0387071	0.227259	NO
6095.95	-0.0472523	0.103213	0.521596	0.784679	NO
338.842	0.0562757	0.144437	0.340925	0.654307	NO
2.40366	-0.0739467	0.167185	0.0752116	0.321499	NO
2917.03	0.0898795	0.16638	0.190604	0.502343	NO
2926.38	-0.0139387	0.0908026	0.843859	0.944479	NO
3058.53	0.0605907	0.152627	0.254957	0.574325	NO
44.9573	-0.0541529	0.158066	0.0479317	0.254329	NO
1753.89	0.163235	0.134718	0.0801426	0.331804	NO
2919.52	0.223393	0.2027	0.0434187	0.240767	NO
490.206	-0.0938518	0.121526	0.23459	0.552477	NO
3466.49	0.0897315	0.0930608	0.224906	0.541384	NO
7.43787	-0.00455748	0.140789	0.16775	0.473903	NO
2675.28	0.0693142	0.120074	0.397947	0.699835	NO
39.871	0.0141652	0.141739	0.691639	0.879951	NO
459.13	-0.104774	0.187979	0.0602514	0.286715	NO
3265.78	0.327092	0.296123	0.0203389	0.160178	NO
1.6563	0.0142221	0.143045	0.645548	0.857331	NO
8.66891	-0.158232	0.280526	0.809644	0.929983	NO
2.04666	1.92612	0.50948	1.66136e-05	0.00166385	UP	WNT1
7642.99	-0.0778145	0.128034	0.299944	0.618193	NO
5.43214	-0.013987	0.14019	0.734471	0.898688	NO
1658.23	-0.099024	0.115783	0.209967	0.52582	NO
72.8035	-0.0940287	0.127524	0.233759	0.551376	NO
1186.79	-0.084695	0.102672	0.265636	0.585642	NO
126.669	-0.0300392	0.131544	0.622615	0.84654	NO
8.25598	-0.132302	0.199506	0.0739066	0.319105	NO
379.581	1.26118	0.295555	1.87349e-06	0.000295392	UP	MASP2
16.2915	0.0347364	0.138846	0.520957	0.784191	NO
67.9858	-0.0345408	0.141479	0.473402	0.75472	NO
1872.48	0.0899911	0.169612	0.144617	0.441282	NO
42.6239	-0.0948903	0.196572	0.00122211	0.031304	NO
218.563	-0.0470736	0.144696	0.356804	0.667416	NO
359599	0.025159	0.127914	0.695908	0.881686	NO
1321.99	-0.153314	0.1574	0.0866354	0.344695	NO
26.0115	0.0911381	0.153631	0.212174	0.528228	NO
18.3718	-0.00502379	0.142771	0.181652	0.491269	NO
2613.78	0.106905	0.138673	0.210715	0.526675	NO
91.197	0.872602	0.308914	0.000345233	0.0141333	UP	GRAMD1C
353.105	-0.031675	0.14405	0.430125	0.724748	NO
3346.68	0.402961	0.122767	0.000121306	0.00673972	NO
15.8368	0.0378386	0.145351	0.381371	0.68843	NO
243.857	-0.0277526	0.121204	0.686915	0.878209	NO
759.486	0.000540755	0.136963	0.980997	0.993258	NO
8.54367	-0.0265192	0.147057	0.26142	0.580817	NO
434.312	-0.0733004	0.17005	0.0261684	0.184653	NO
1.36136	-0.0314714	0.148145	0.587045	0.826256	NO
71.6661	0.0367036	0.119553	0.610592	0.840776	NO
2022.83	0.146289	0.117528	0.100838	0.371146	NO
4835.49	-0.280132	0.0990948	0.000732936	0.0228215	NO
14.0004	0.0511868	0.151841	0.225814	0.542371	NO
0.734623	-0.0056241	0.144451	0.66377	0.865773	NO
1975.4	0.00497676	0.124921	0.896173	0.964056	NO
131.666	0.957556	0.387304	0.000930357	0.0265078	UP	PHLDA2
3003.61	-0.0840322	0.105696	0.27522	0.595922	NO
17.1318	0.0400884	0.130006	0.546062	0.800047	NO
3053.77	-0.167703	0.102514	0.0348139	0.215887	NO
7.64762	-0.0437948	0.142553	0.403752	0.704996	NO
6.40466	0.0209043	0.133128	0.714647	0.890055	NO
2.94385	1.30689	0.964905	0.00928196	0.103189	NO
529.277	0.0256302	0.140054	0.0523682	0.266466	NO
2.37071	-0.012795	0.144235	0.264577	0.584594	NO
53.7149	0.0146425	0.136569	0.770686	0.913634	NO
460.002	0.0247245	0.126111	0.687087	0.878209	NO
1.03068	-0.0101184	0.144621	0.63049	0.850197	NO
2.53385	0.113753	0.202837	0.0450911	0.24528	NO
0.673982	0.114656	0.210213	0.0199247	0.158467	NO
1548.31	-0.370165	0.0827625	8.34725e-07	0.000166481	NO
1.08849	-0.0214475	0.14382	0.523016	0.78582	NO
1177.24	-0.1298	0.1084	0.103189	0.375257	NO
1322.95	-0.100496	0.170901	0.124774	0.412817	NO
0.967181	0.0123282	0.140677	0.749116	0.903859	NO
4275.92	-0.0186623	0.134811	0.777781	0.916642	NO
6.30074	-0.0339167	0.13903	0.515405	0.780135	NO
319.555	-0.0745732	0.140637	0.287536	0.606604	NO
11.4047	-0.00540143	0.135403	0.91314	0.970189	NO
1879.85	0.046712	0.0953946	0.718667	0.891588	NO
19833.1	0.10783	0.147508	0.0791982	0.329428	NO
17.8065	0.00378102	0.139425	0.925117	0.974301	NO
128.097	-0.0516901	0.153914	0.156454	0.458939	NO
7150.96	0.0652253	0.0941329	0.388911	0.692786	NO
16.5082	0.0304443	0.140538	0.529435	0.789648	NO
9257.6	0.0292162	0.110416	0.725788	0.895109	NO
6.74659	1.43945	0.490286	0.000289304	0.0127112	UP	CYP4F22
14.9664	-0.0754852	0.167601	0.319731	0.636543	NO
916.472	-0.000256974	0.126718	0.995205	0.998801	NO
1.64724	0.0153182	0.142353	0.647397	0.857664	NO
35.5066	0.0443493	0.142928	0.405803	0.706832	NO
1154.77	0.194936	0.119396	0.0308633	0.202132	NO
6325	0.0748393	0.107094	0.418098	0.715732	NO
231.405	-0.190745	0.117808	0.717635	0.891125	NO
7.62104	-0.0087501	0.128583	0.884303	0.960678	NO
1.85206	0.0235216	0.14484	0.445294	0.735769	NO
11.0883	0.00838128	0.134685	0.871288	0.956371	NO
1262.88	0.0484545	0.111459	0.517242	0.78132	NO
189.674	-0.0116169	0.134641	0.822744	0.935236	NO
205.247	0.378249	0.591306	0.728291	0.895965	NO
991.6	-0.079514	0.107902	0.299287	0.617474	NO
9.45122	0.0236904	0.142314	0.548826	0.801531	NO
147.906	0.930142	0.391827	0.00119084	0.0309102	UP	PROSER2
3294.23	-0.183682	0.119736	0.0346182	0.214964	NO
58565.9	0.0349753	0.0880057	0.803967	0.927186	NO
20.5918	0.0255773	0.140228	0.00115027	0.0302612	NO
4173.85	0.0378208	0.124202	0.688171	0.878342	NO
9.19305	0.175835	0.262995	0.0466568	0.250515	NO
583.89	2.85575	0.4809	0.000410392	0.0158289	UP	CYP2E1
4185.65	-0.20662	0.137273	0.0271037	0.18806	NO
130.532	0.313527	0.19453	0.0124236	0.122014	NO
27.727	0.0162123	0.143273	0.601745	0.835617	NO
29.0292	-0.199668	0.294537	0.0280902	0.191323	NO
936.609	0.0573844	0.119392	0.446844	0.737054	NO
3820.57	-0.0998784	0.084383	0.147254	0.445387	NO
443.987	0.085588	0.137964	0.300609	0.618635	NO
56.2805	-0.0221935	0.143042	0.827883	0.937478	NO
5208.9	-0.0673998	0.095678	0.362016	0.672301	NO
1.65743	-0.000139095	0.141761	0.996465	0.998948	NO
36.2181	0.112853	0.175076	0.130904	0.422379	NO
6305.75	0.0259804	0.106146	0.637074	0.85383	NO
0.5657	-0.00581609	0.144727	0.734566	0.898691	NO
14.2768	-0.0308125	0.139486	0.53759	0.794469	NO
1275.56	-0.167195	0.109718	0.0418632	0.236018	NO
963.155	-0.0445769	0.149266	0.26921	0.589591	NO
5449.2	-0.212864	0.168391	0.030658	0.2012	NO
13178.3	0.0769792	0.095091	0.458982	0.745404	NO
56736.7	-0.0446146	0.122807	0.528304	0.789395	NO
28.1683	-0.0526928	0.139295	0.394441	0.697658	NO
3455.11	0.0190223	0.0988017	0.800826	0.925819	NO
128.937	0.0505392	0.141319	0.397326	0.699476	NO
1.62263	0.0199584	0.140507	0.635653	0.853283	NO
85.6368	-0.00843784	0.140483	0.821418	0.934695	NO
4.15806	0.169589	0.279644	0.0315953	0.204789	NO
3353.47	0.0384208	0.112219	0.603803	0.836832	NO
1375.92	-0.179849	0.137995	0.0520635	0.265721	NO
2855.2	0.0816194	0.111904	0.299253	0.617474	NO
380.024	-0.150202	0.111084	0.0647179	0.299404	NO
3420.46	-0.0716209	0.140723	0.289711	0.609045	NO
8.06692	0.00365667	0.133799	0.943943	0.981534	NO
6.17229	0.0137288	0.140484	0.72841	0.89598	NO
724.17	1.084	0.207173	1.55482e-08	7.02419e-06	UP	PIGA
2936.12	0.00224392	0.0784058	0.999798	0.9999	NO
1.37405	0.0193088	0.142015	0.610048	0.840644	NO
304.508	0.0135297	0.117438	0.84658	0.945666	NO
1562.37	0.138576	0.117306	0.0999669	0.369953	NO
17.3937	-0.0731135	0.169763	0.0286689	0.19373	NO
5070.58	0.0310546	0.123607	0.599881	0.834454	NO
7.75198	-0.0530116	0.148414	0.289451	0.608718	NO
16.5961	0.0836199	0.148234	0.24759	0.566142	NO
438.704	-0.0477063	0.150454	0.254032	0.573181	NO
714.252	-0.405722	0.11747	4.37718e-05	0.00329488	NO
778.048	0.00616036	0.128149	0.925595	0.974453	NO
82.9971	-0.018542	0.138033	0.693771	0.880994	NO
1996.16	0.0726538	0.152846	0.250954	0.57001	NO
4197.91	0.00257126	0.0932778	0.963589	0.987672	NO
960.034	0.0981429	0.150443	0.208066	0.523734	NO
34370.7	-0.0621128	0.117342	0.46048	0.746206	NO
3.33773	0.0453771	0.150599	0.229178	0.546202	NO
394.678	-0.0141738	0.126499	0.823187	0.935385	NO
3.91561	0.0167965	0.133774	0.759864	0.908326	NO
2.41654	-0.0647532	0.168108	0.714293	0.889911	NO
426.562	-0.0332069	0.136253	0.553387	0.804397	NO
1290.31	0.0851889	0.165955	0.151512	0.45171	NO
1687.37	-0.0377075	0.104714	0.617852	0.844465	NO
2999.89	0.151251	0.0921423	0.0444497	0.243111	NO
3475.93	-0.0312576	0.0926304	0.636686	0.85383	NO
4775.42	-0.107749	0.0875411	0.116796	0.400093	NO
1859.59	-0.170166	0.1208	0.0475861	0.253521	NO
4235.82	-0.0822626	0.0773477	0.208741	0.52455	NO
60.2608	-0.0174511	0.140944	0.65733	0.862893	NO
92.6013	-0.0283812	0.137875	0.580493	0.82221	NO
846.419	0.0204354	0.0944556	0.877244	0.958918	NO
1854.73	0.182359	0.348001	0.88307	0.96054	NO
1565.52	-0.076309	0.0984801	0.307626	0.625084	NO
19.402	0.0088101	0.134951	0.86349	0.953418	NO
11331.2	-0.0984203	0.122243	0.215708	0.531665	NO
2075.97	0.0977355	0.144444	0.332945	0.647196	NO
300.834	-0.0626524	0.147794	0.282418	0.602561	NO
1249.2	-0.00773571	0.101188	0.9134	0.970238	NO
3833.65	-0.217674	0.124392	0.0164897	0.142672	NO
3.02921	1.61487	0.693672	0.688565	0.878342	NO
2.37925	-0.00846136	0.144736	0.880658	0.959899	NO
3.99705	0.00798768	0.143082	0.77017	0.913472	NO
2.7158	0.0479024	0.142625	0.39408	0.697512	NO
0.560718	0.0490939	0.153705	0.133697	0.425962	NO
1180.53	0.0566258	0.0928302	0.447601	0.737677	NO
251.285	0.180398	0.184401	0.0734514	0.318146	NO
3330.06	-0.288621	0.276136	0.0168684	0.144518	NO
500.076	-0.0398528	0.139976	0.466318	0.749985	NO
215.305	0.00208791	0.114423	0.975818	0.991799	NO
2248.78	0.0179716	0.0808129	0.791718	0.922261	NO
70.5162	0.00604733	0.133292	0.910709	0.969631	NO
1197.07	0.21463	0.264667	0.0505705	0.261425	NO
1794.34	-0.172391	0.125085	0.0479991	0.254443	NO
20.1011	-0.0204003	0.135427	0.69987	0.882449	NO
79.6067	0.112283	0.199016	0.918178	0.972098	NO
1350.15	-0.215241	0.125841	0.0187601	0.153012	NO
49.6698	0.13973	0.200476	0.0869874	0.345408	NO
2394.83	-0.0520684	0.103949	0.447746	0.737814	NO
0.669866	-0.0161691	0.144337	0.588344	0.826872	NO
0.628125	-0.00249163	0.142767	0.920194	0.972465	NO
15.8494	0.0651719	0.147356	0.295349	0.614148	NO
10.5137	0.0304837	0.129646	0.633384	0.85212	NO
1196.59	0.0968042	0.101387	0.212283	0.52833	NO
5.67393	0.00153507	0.134162	0.976629	0.992007	NO
116.654	0.661496	0.279024	0.0012216	0.031304	UP	SLC7A11
3836.71	-0.00887323	0.142581	0.765126	0.910762	NO
10.3042	-0.0503189	0.144704	0.346202	0.658189	NO
1.2684	-0.102518	0.195214	0.025716	0.183049	NO
1.86901	0.05895	0.15742	0.0959792	0.363119	NO
684.712	0.00929529	0.139502	0.818059	0.933587	NO
2288.23	0.0503835	0.128795	0.423959	0.720072	NO
1673.44	-0.00275231	0.0992849	0.903867	0.967289	NO
6.07392	-0.0405343	0.1487	0.0985987	0.367654	NO
2769.93	-0.048765	0.0979559	0.542034	0.797552	NO
1327.67	-0.0211466	0.132616	0.731757	0.897344	NO
5468.19	-0.111372	0.147765	0.16325	0.468127	NO
4.79091	0.11779	0.200458	0.0028139	0.0522373	NO
3326.11	-0.135547	0.115126	0.0975261	0.365811	NO
4062.47	-0.112502	0.0913148	0.122442	0.409161	NO
1294.91	-0.505719	0.312726	0.00331404	0.0571569	NO
1.4256	0.0367054	0.145151	0.388922	0.692786	NO
3378.71	-0.0802459	0.0835476	0.249711	0.568698	NO
13.6826	-0.0332515	0.142821	0.455597	0.742903	NO
151.43	-0.0877241	0.136272	0.248151	0.566429	NO
299.203	0.0162986	0.13699	0.740818	0.901065	NO
319.49	0.0795866	0.155506	0.220919	0.537331	NO
4.37497	-0.0384495	0.143642	0.412347	0.711828	NO
9.45062	-0.0712322	0.166814	0.157697	0.460884	NO
373.31	-0.0650672	0.137189	0.343205	0.655798	NO
26.2855	-0.0847899	0.181482	0.00683657	0.0868907	NO
8534.52	-0.099066	0.0901208	0.142295	0.437709	NO
198.163	-0.0994272	0.188533	0.0131402	0.125501	NO
145.737	0.0951564	0.164761	0.165966	0.472337	NO
30.3018	-0.00865895	0.135663	0.860995	0.952167	NO
644.632	-0.103433	0.176642	0.103395	0.375639	NO
598.377	0.00757061	0.138068	0.864061	0.953665	NO
385.774	1.03634	0.251544	3.2868e-06	0.000462032	UP	TRAF3IP2
15.0367	-0.0257917	0.143389	0.489907	0.765502	NO
0.616652	4.14613	1.34462	0.124855	0.413028	NO
4917.81	-0.0778898	0.0931828	0.284026	0.603619	NO
92.7937	0.075122	0.128498	0.328794	0.644085	NO
8984.38	-0.108273	0.160979	0.152354	0.452914	NO
3287.08	-0.0678619	0.12428	0.37788	0.685946	NO
1.09416	-0.00619436	0.141958	0.840383	0.942844	NO
2.52852	4.36901e-05	0.140823	0.999112	0.9999	NO
2920.55	0.103034	0.0787009	0.1273	0.416802	NO
7171.94	0.0125819	0.0936065	0.861221	0.952195	NO
3082.99	-0.156405	0.112665	0.0582877	0.282598	NO
0.872152	0.00520078	0.140196	0.889942	0.96218	NO
2.04723	0.0250287	0.138633	0.610354	0.840776	NO
177.199	0.232925	0.343902	0.0333867	0.21079	NO
390.131	0.0282487	0.123062	0.782008	0.918153	NO
1546.64	-0.0634737	0.101464	0.396086	0.698983	NO
740.614	-0.0173553	0.133043	0.755666	0.90617	NO
1860.47	0.0269214	0.110671	0.711864	0.888347	NO
7295.35	-0.00528152	0.139306	0.896309	0.964056	NO
774.562	-0.0694508	0.115867	0.362559	0.672681	NO
3860.04	0.0011227	0.118266	0.987473	0.995675	NO
1443.94	-0.00574848	0.142052	0.753812	0.905577	NO
6.37813	0.0888761	0.172677	0.109983	0.386341	NO
5.35634	-0.0107077	0.139946	0.786099	0.919065	NO
2774.06	0.00529337	0.0636398	0.926342	0.974719	NO
251.944	-0.132615	0.142273	0.116885	0.400152	NO
1624.1	-0.0789376	0.140643	0.276164	0.596908	NO
648.744	-0.111201	0.199784	0.0341109	0.213113	NO
2672.75	-0.0799169	0.179108	0.000687297	0.0218205	NO
52.6835	-0.0683353	0.164233	0.0697651	0.310208	NO
201.214	-1.51515	0.543333	0.8501	0.947183	NO
1.86686	-0.00760671	0.144719	0.651863	0.859877	NO
1.2539	-0.0384204	0.152232	0.11723	0.400556	NO
30.8814	-0.0738929	0.175011	0.00033274	0.0138899	NO
779.475	-0.250285	0.148613	0.0135867	0.127789	NO
1788.64	-0.0257391	0.13673	0.625943	0.848031	NO
576.293	-0.0186017	0.143409	0.0242318	0.176428	NO
804.398	0.302558	0.177112	0.0112772	0.116029	NO
33.9593	-0.0974247	0.194885	7.24362e-05	0.0046183	NO
7281.7	-0.118302	0.111835	0.128741	0.418992	NO
51.669	0.0316521	0.139606	0.534207	0.792632	NO
1.71559	-0.00101565	0.142662	0.970817	0.989852	NO
16152.7	-0.0187813	0.128664	0.759697	0.908311	NO
416.566	-0.264858	0.114651	0.00324904	0.0563691	NO
7464.36	-0.148413	0.107985	0.0633756	0.295942	NO
1875.2	-0.326274	0.148086	0.00285239	0.0526171	NO
445.137	-0.0631101	0.156311	0.17066	0.477591	NO
4.22747	0.0202784	0.140209	0.638126	0.854197	NO
1807.19	0.558692	0.292556	0.00361313	0.0603682	NO
76.0891	-0.151512	0.163448	0.0827248	0.337008	NO
1308.99	-0.357291	0.136786	0.000891438	0.0257766	NO
54.2751	-0.00393975	0.14029	0.0359428	0.219447	NO
107.061	0.0454089	0.143122	0.39844	0.700014	NO
1968.22	-0.181912	0.101696	0.0226744	0.169531	NO
2975.59	-0.182865	0.109349	0.0274536	0.189199	NO
4434.22	-0.198874	0.164358	0.038968	0.227614	NO
171.735	0.0344806	0.112545	0.654857	0.861489	NO
213.067	0.00736389	0.142012	0.813002	0.931389	NO
7854.79	-0.00972038	0.110875	0.767113	0.912086	NO
9.22826	4.49157	0.442498	0.0488989	0.257036	NO
0.899459	0.0188041	0.144244	0.521134	0.784356	NO
2364.35	-0.18485	0.158353	0.048598	0.256176	NO
5.04951	0.157131	0.239506	0.0497557	0.259221	NO
852.459	-0.32894	0.204237	0.00665878	0.085469	NO
388.093	0.205463	0.207092	0.0537693	0.270236	NO
117.939	3.89264	0.431939	1.02788e-06	0.000195005	UP	PRG4
2269.85	-0.110602	0.144343	0.171258	0.478428	NO
360.749	-0.00542534	0.121984	0.93313	0.977297	NO
9.80393	0.0234263	0.136512	0.655046	0.861495	NO
0.837573	-0.0023344	0.145478	0.545327	0.799565	NO
3371.39	-0.166243	0.137782	0.0623478	0.293324	NO
1846.11	-0.0516818	0.111629	0.48675	0.763174	NO
13.3773	0.0968878	0.178573	0.0992081	0.368661	NO
9.19929	0.0868729	0.173206	0.190057	0.501751	NO
170.732	-0.0406742	0.151403	0.13261	0.424785	NO
3194.37	-0.0110887	0.105051	0.867459	0.955236	NO
1520.73	-0.0611536	0.140419	0.330135	0.644981	NO
0.685873	-0.00775992	0.143358	0.750268	0.90452	NO
3906.58	0.00176463	0.126694	0.965952	0.988358	NO
1996.02	-0.143912	0.0703058	0.0197517	0.157521	NO
1526.01	-0.0707011	0.0983632	0.327504	0.642804	NO
2185.69	0.0914418	0.164229	0.0338251	0.212527	NO
97.343	0.0249876	0.117435	0.72422	0.894352	NO
0.964073	0.0327172	0.144374	0.417138	0.714986	NO
1.68146	-0.0319415	0.148221	0.534559	0.793053	NO
1023.29	-0.0458468	0.111717	0.528847	0.789558	NO
906.933	0.100045	0.144459	0.245287	0.564333	NO
1681.53	-0.0563893	0.160988	0.017158	0.146157	NO
267.771	-0.0538689	0.158087	0.0416566	0.235365	NO
0.670293	0.0271563	0.14364	0.493659	0.766946	NO
410.039	-0.045756	0.155811	8.98571e-05	0.00540416	NO
2984.03	-0.00639081	0.0931476	0.999423	0.9999	NO
1.54482	-0.0516751	0.154678	0.140957	0.43593	NO
4247.28	0.00572624	0.136052	0.902818	0.966921	NO
1424.41	0.17179	0.129834	0.0655899	0.301465	NO
5104.67	0.0987954	0.131971	0.260927	0.580376	NO
190.615	-0.0847323	0.156197	0.196912	0.510039	NO
2832.41	-0.133946	0.0912895	0.0635014	0.296302	NO
691.081	-0.0682721	0.13833	0.324645	0.640392	NO
901.246	-0.120497	0.150329	0.140146	0.43522	NO
2064.37	-0.251143	0.118111	0.00570123	0.0778457	NO
0.845627	-0.0124143	0.141855	0.740478	0.900889	NO
1363.92	-0.0817868	0.0844802	0.234605	0.552477	NO
151.83	-0.290885	0.44251	0.0138982	0.129364	NO
2096	-0.0810068	0.16895	0.0861905	0.343981	NO
1007.06	-0.0847773	0.113431	0.274037	0.594519	NO
0.810671	-0.00822088	0.14465	0.691999	0.880128	NO
12728.3	0.054814	0.0867964	0.394592	0.697719	NO
1821.44	0.173443	0.106955	0.0407951	0.233151	NO
1.78756	-0.0248172	0.147535	0.276428	0.596916	NO
605.735	2.42165	0.512555	4.00793e-07	8.82312e-05	UP	PTGS2
1.49361	0.00283312	0.141249	0.933315	0.977297	NO
4893.36	0.0779558	0.0985992	0.286275	0.605307	NO
2.78099	-0.0389412	0.151611	0.0831306	0.337605	NO
2713.73	-0.384987	0.158687	0.00108087	0.0292261	NO
2493.43	0.165225	0.128882	0.0737708	0.319004	NO
1.38493	0.0407992	0.14614	0.352145	0.66381	NO
19.9435	-0.0311094	0.148816	0.149687	0.449196	NO
2.93981	0.0223222	0.138104	0.647363	0.857664	NO
9094.27	0.0599621	0.086602	0.49628	0.768336	NO
4955.6	-0.00405103	0.100009	0.965025	0.988233	NO
179.981	0.0458543	0.151285	0.209459	0.525563	NO
1655.14	-0.257706	0.203736	0.0175592	0.147567	NO
5.57555	0.0745201	0.166522	0.39937	0.700962	NO
450.557	-0.126602	0.139728	0.129624	0.419934	NO
16.5511	0.0704931	0.159203	0.175007	0.483467	NO
935.126	-0.0419671	0.105666	0.53085	0.790414	NO
2410.92	-0.0433824	0.121742	0.529016	0.789558	NO
11864.3	-0.488622	0.341688	0.00418825	0.0652592	NO
58.0725	-0.0147254	0.136549	0.760773	0.908624	NO
510.205	-0.0357616	0.136166	0.557759	0.806566	NO
2015.48	-0.00368973	0.111109	0.928396	0.97555	NO
1.04292	0.0435289	0.152005	0.0508087	0.262181	NO
0.828294	-0.0351646	0.14799	0.280255	0.600694	NO
722.294	-0.0679625	0.168795	7.05316e-12	1.17561e-08	NO
28.748	0.044674	0.151337	0.0771119	0.325331	NO
504.221	0.909524	0.28694	0.000118323	0.00660545	UP	FGFR4
2521.92	0.314459	0.188513	0.0104828	0.111494	NO
1.86144	0.0418692	0.150249	0.217926	0.533722	NO
2250.68	-0.129326	0.105717	0.0956161	0.362738	NO
2.20272	-0.0287357	0.143505	0.469101	0.752137	NO
89.2691	0.0290755	0.137421	0.586118	0.82576	NO
5.4941	2.16454	0.273433	0.0384671	0.226583	NO
4.93614	0.0737189	0.163253	0.136736	0.42975	NO
1946.34	-0.0197187	0.0916997	0.820464	0.934143	NO
0.824526	0.0540861	0.154924	0.152503	0.452968	NO
10775	-0.0750676	0.111695	0.273777	0.594262	NO
2.04794	0.00985925	0.138796	0.81868	0.933674	NO
0.880963	0.0253354	0.143858	0.479038	0.759171	NO
300.63	0.165163	0.192072	0.0823721	0.336675	NO
288.031	-0.278584	0.327853	0.0174242	0.14721	NO
1085.28	-0.0138699	0.126109	0.869315	0.955735	NO
1050.3	0.0570978	0.0825021	0.406284	0.707358	NO
5.41553	0.0787904	0.159698	0.187168	0.498354	NO
13.8631	0.074983	0.145642	0.280258	0.600694	NO
0.855712	-0.0227404	0.146294	0.929193	0.975892	NO
700.006	-0.111188	0.099415	0.14586	0.443184	NO
3402.14	-0.0333349	0.134485	0.567422	0.813428	NO
3.3165	-0.0350645	0.150915	0.0279417	0.190816	NO
1.76087	-0.00896868	0.1384	0.83592	0.940829	NO
70.8323	0.0768657	0.152848	0.237816	0.556497	NO
4.52686	0.129835	0.222726	0.0372407	0.222695	NO
2165.27	0.0327164	0.13876	0.568442	0.814029	NO
1070.46	0.0475798	0.13956	0.425099	0.721013	NO
2.57615	-0.0113049	0.140071	0.777001	0.916325	NO
354.213	-0.0541644	0.118253	0.464114	0.748608	NO
1293.55	-0.201468	0.171891	0.0429438	0.239621	NO
39.3252	0.187984	0.196187	0.0622481	0.292973	NO
755.163	0.0128258	0.120066	0.846097	0.945397	NO
1303.58	0.080164	0.130566	0.294561	0.613362	NO
8.44077	-0.0366362	0.152062	0.00295957	0.0535361	NO
321.798	0.0504223	0.115402	0.50078	0.771094	NO
37.2827	-0.0548135	0.153181	0.197786	0.51066	NO
2809.13	0.0088302	0.107176	0.904094	0.967444	NO
1533.53	-0.21132	0.164353	0.0364846	0.220651	NO
3.96553	0.122368	0.211045	0.0456461	0.247268	NO
7.46783	-0.0173639	0.141823	0.00975564	0.106477	NO
4107.38	0.161566	0.191765	0.10249	0.37404	NO
0.651625	-0.00564086	0.14331	0.873644	0.957796	NO
176.628	-0.0572752	0.125533	0.427909	0.722994	NO
13.0391	0.0157556	0.146562	0.196151	0.509303	NO
568.17	-0.0606485	0.118144	0.420616	0.717371	NO
12.1	0.0171185	0.137719	0.719979	0.892222	NO
1810.27	0.0153704	0.0833098	0.827008	0.937047	NO
16315.6	0.11425	0.0973588	0.158779	0.462316	NO
1280.42	-0.012007	0.0908072	0.863041	0.953083	NO
2143.64	-0.0291261	0.0724595	0.637745	0.854047	NO
135.011	-0.00700804	0.141419	0.784281	0.918697	NO
0.634821	0.0145579	0.144066	0.68336	0.876365	NO
0.78781	-0.0257231	0.147921	0.218918	0.534356	NO
19.2697	1.80175	0.655387	0.0346245	0.214964	NO
4.90296	0.875557	0.420386	0.00197333	0.042558	UP	ZNF295-AS1
786.702	-0.023291	0.105278	0.730782	0.897043	NO
349.537	0.0127467	0.121327	0.851043	0.947702	NO
1449.16	-0.122456	0.114813	0.129601	0.419923	NO
3373.13	0.0740648	0.109814	0.359542	0.670013	NO
623.068	-0.0536669	0.16061	2.04549e-07	5.04379e-05	NO
6.2417	0.41544	0.301351	0.00922538	0.10288	NO
18.7664	0.0426378	0.139241	0.459571	0.745661	NO
8.74099	-0.0224607	0.14794	0.0036663	0.0608918	NO
1.96405	0.14203	0.253738	0.0172676	0.146671	NO
140.407	-0.0567722	0.159334	0.047767	0.254067	NO
4.22314	-0.0468135	0.148925	0.277078	0.597617	NO
4877.58	-0.0247012	0.0828536	0.722187	0.893266	NO
3868.77	-0.142842	0.103939	0.0648332	0.299732	NO
0.798958	-0.0309938	0.149536	0.184699	0.495416	NO
389.001	-0.0978472	0.151029	0.196215	0.509303	NO
1.79105	0.0410046	0.144387	0.390704	0.694582	NO
82.0062	-0.0432076	0.144551	0.373568	0.682633	NO
956.183	-0.436173	0.154404	0.000292807	0.0127713	NO
22.5979	0.0103531	0.115866	0.883309	0.96054	NO
2982.56	0.337154	0.145298	0.00259567	0.0495515	NO
4.12168	-0.0268771	0.135788	0.620821	0.8458	NO
2377.59	-0.0336616	0.119127	0.583604	0.824191	NO
2808.22	-0.0240951	0.129017	0.692789	0.880513	NO
2.7628	0.0992288	0.171393	0.139057	0.433462	NO
333.415	-0.0871294	0.1595	0.17717	0.486413	NO
218.765	0.00146569	0.14243	0.960787	0.986783	NO
1.83103	-0.0484868	0.156277	0.508812	0.775971	NO
2281.88	-0.173924	0.112848	0.0386321	0.227064	NO
2986.29	0.228187	0.196003	0.0408571	0.233276	NO
5330.97	-0.00380919	0.126622	0.950645	0.983516	NO
863.116	-0.113921	0.184228	0.0898949	0.351405	NO
2159.99	-0.0371682	0.110482	0.587156	0.826275	NO
8.20443	-0.019545	0.139758	0.654702	0.861367	NO
2555.64	0.121181	0.165846	0.191543	0.504117	NO
4.82772	0.168762	0.268046	0.0389592	0.227614	NO
0.635226	-0.0345534	0.149816	0.187943	0.499353	NO
25.1135	0.0823554	0.140213	0.274146	0.594589	NO
85.1691	-0.0105915	0.131882	0.85076	0.947522	NO
1740.28	-0.0359261	0.100028	0.575425	0.818891	NO
1.47518	-0.00232439	0.142464	0.936829	0.97851	NO
2279.32	0.1899	0.169506	0.0567755	0.278592	NO
133.109	-0.0122655	0.14039	0.751976	0.904936	NO
438.549	-0.36791	0.161049	0.00159546	0.0373835	NO
80.6921	0.0419081	0.142251	0.426392	0.721842	NO
11.1716	0.0108991	0.135557	0.828534	0.937543	NO
1822.44	-0.119479	0.138668	0.146526	0.443928	NO
5348.95	0.00573656	0.0889032	0.875709	0.958507	NO
1731.58	-0.0868406	0.130441	0.258186	0.577527	NO
1658.34	-0.143678	0.144567	0.0983475	0.367284	NO
0.973058	0.00657345	0.142242	0.826759	0.937023	NO
3.64212	2.06865	0.874122	0.508278	0.775846	NO
3287.03	0.135346	0.157886	0.149529	0.449068	NO
3601.07	-0.18883	0.245033	0.0393092	0.228919	NO
3222.7	0.0205026	0.0724301	0.833516	0.939713	NO
21.6717	-0.176313	0.369157	0.00220545	0.045303	NO
6121.33	0.00312833	0.0999033	0.965994	0.988358	NO
821.701	-0.303001	0.105322	0.000534517	0.0186721	NO
107.582	-0.0340297	0.146597	0.333682	0.647362	NO
0.61655	0.0212997	0.143919	0.526184	0.787824	NO
688.746	-0.0383151	0.138674	0.481642	0.760162	NO
2700.62	-0.111687	0.110679	0.158183	0.46186	NO
39.6215	-0.0205825	0.122681	0.758804	0.908024	NO
39352.2	0.0256746	0.123944	0.704415	0.884451	NO
3.10552	0.0144198	0.14346	0.621322	0.84594	NO
1.35298	0.0532172	0.156643	0.0980907	0.36676	NO
5496.23	-0.00134426	0.0888597	0.996631	0.998981	NO
60.5681	-1.28111	0.472308	0.680973	0.874901	NO
3751.83	0.0538057	0.0842306	0.388817	0.692786	NO
157.288	0.0485724	0.134198	0.460907	0.746385	NO
2.87288	-0.0317102	0.140359	0.521338	0.784562	NO
232.433	0.00247942	0.142002	0.934667	0.977828	NO
6262.46	-0.0547725	0.105075	0.436806	0.730325	NO
545.078	0.0494975	0.136068	0.477497	0.757728	NO
3038.21	0.0161173	0.0915518	0.813207	0.931475	NO
0.602072	-0.0149481	0.146531	0.212031	0.528022	NO
15.3864	0.00599138	0.127131	0.922371	0.973339	NO
581.37	0.00265281	0.105368	0.967436	0.988722	NO
8326.82	0.0725799	0.134646	0.329797	0.644873	NO
568.394	-0.342212	0.257701	0.00968082	0.105908	NO
1.34956	-0.0342172	0.151152	0.0811719	0.333528	NO
7.42105	-0.0301822	0.136082	0.586441	0.825833	NO
2786.03	0.00218005	0.126454	0.978929	0.992749	NO
11181.8	0.0522882	0.101714	0.485125	0.762305	NO
60.755	-0.273234	0.263078	0.019675	0.157124	NO
1487.15	0.0549991	0.13964	0.388511	0.692583	NO
1.87656	-0.0216463	0.141412	0.594637	0.83099	NO
4868.91	0.0811336	0.0903392	0.251222	0.570158	NO
1.17233	0.0435959	0.146748	0.330891	0.645705	NO
4.29954	0.0207544	0.134299	0.708138	0.886416	NO
395.314	-0.0114012	0.127224	0.855598	0.949556	NO
10.531	0.127909	0.205858	0.0701445	0.310886	NO
723.453	-0.331457	0.148107	0.0022662	0.0459441	NO
392.835	-0.112204	0.118077	0.166446	0.472797	NO
20.7298	-0.114385	0.187426	0.083129	0.337605	NO
6457.85	-0.0796209	0.107665	0.272743	0.593201	NO
1410.52	0.044731	0.120011	0.540377	0.796671	NO
3114.18	-0.0563372	0.0783561	0.353992	0.665411	NO
20.41	0.0770913	0.140674	0.292904	0.611861	NO
1047.52	-0.0628805	0.0972693	0.394096	0.697512	NO
1551.28	0.0306659	0.124343	0.651974	0.859975	NO
142.987	0.413349	0.41159	0.0155721	0.138429	NO
2109.76	0.64917	0.35057	0.00381458	0.0622466	NO
738.578	0.0178698	0.104188	0.807161	0.928707	NO
113.383	0.159804	0.289984	0.868432	0.955428	NO
1757.5	0.0341808	0.0899511	0.620435	0.845668	NO
4044.13	0.0447942	0.0898286	0.589627	0.827993	NO
1182.64	-0.1317	0.117821	0.1088	0.384642	NO
1.81882	0.00590933	0.141845	0.852948	0.948778	NO
14393.9	-0.172885	0.144556	0.0637205	0.296553	NO
138.104	-0.149834	0.22929	0.0434932	0.240767	NO
4135.08	0.0337911	0.103602	0.626671	0.848337	NO
0.602172	-0.0185486	0.143467	0.613846	0.841941	NO
1823.82	-0.00789848	0.108697	0.912466	0.970073	NO
43361.8	-0.211876	0.199393	0.426353	0.721842	NO
582.029	3.98699	0.577785	0.0564601	0.277777	NO
5263.8	0.0703377	0.0957521	0.359187	0.669781	NO
3.0952	0.0930793	0.178944	0.0813087	0.333745	NO
11958.3	-0.0510547	0.137645	0.414247	0.71309	NO
777.673	-0.287725	0.238141	0.0160011	0.140212	NO
1521.95	0.00298498	0.131561	0.958224	0.985896	NO
7765.02	-0.0654586	0.126455	0.374116	0.683099	NO
2337.59	-0.0539942	0.108338	0.474131	0.755211	NO
397.277	-0.194445	0.309888	0.022111	0.167217	NO
4921.83	0.119429	0.103591	0.1737	0.481947	NO
29.5005	0.182573	0.242271	0.0557321	0.276234	NO
57.0579	0.00456179	0.138622	0.914476	0.970798	NO
146.059	0.0215273	0.137377	0.236687	0.555306	NO
12.407	0.523115	0.328518	0.00605978	0.0809595	NO
896.123	0.0984324	0.158379	0.187795	0.499111	NO
123.485	-0.255952	0.236137	0.0226921	0.169609	NO
6.18553	-0.0202565	0.139851	0.644589	0.857052	NO
78.6466	0.423787	0.408046	0.014761	0.133634	NO
279.898	0.0159109	0.130217	0.79018	0.921942	NO
7870.07	-0.0239947	0.108393	0.611629	0.840791	NO
828.145	-0.0366238	0.142581	0.410688	0.710514	NO
18648.2	0.0500812	0.126132	0.108564	0.38427	NO
1656.72	0.0956673	0.164544	0.204215	0.518425	NO
392.805	-0.0661587	0.156792	0.176341	0.485131	NO
7.72198	6.01496	1.01913	0.00400143	0.0638174	NO
20.9874	-0.106196	0.154952	0.165873	0.472264	NO
8698.23	0.0968655	0.107657	0.220535	0.536677	NO
2193.29	-0.527916	0.161177	4.84976e-05	0.00354762	NO
5313.72	-0.144729	0.157878	0.0950913	0.361829	NO
0.57498	0.0668367	0.164077	0.0812416	0.333528	NO
3618.09	-0.189033	0.138466	0.0396046	0.229273	NO
3891.79	-0.00870861	0.08529	0.904622	0.967605	NO
3.22954	0.0253248	0.14043	0.57833	0.820485	NO
37.2092	2.00048	0.456236	0.020707	0.16118	NO
1605.48	-0.00560562	0.132235	0.921521	0.972901	NO
200.834	0.0383427	0.134116	0.535893	0.793656	NO
12551.4	-0.360999	0.247654	0.00416631	0.0652079	NO
45.2715	-0.163563	0.351711	0.000408322	0.0158013	NO
197.885	-0.0197994	0.145265	0.421455	0.717963	NO
5.86839	0.0943094	0.175257	0.110557	0.387248	NO
3045.87	0.159566	0.205033	0.0920852	0.354999	NO
8725.65	0.0709806	0.102095	0.35077	0.662557	NO
1.14467	-0.0362998	0.149074	0.231598	0.548801	NO
0.730607	0.0332457	0.146639	0.306491	0.624316	NO
427.027	0.0109134	0.135225	0.821142	0.934611	NO
91.1036	-0.118126	0.135413	0.153014	0.453868	NO
8862.72	-0.0166806	0.126923	0.79074	0.922114	NO
3.51245	0.00734181	0.143944	0.469866	0.752467	NO
567.389	-0.00504506	0.120102	0.936354	0.978277	NO
2080.22	-0.0204155	0.0720795	0.768451	0.912666	NO
421.212	0.773723	0.479687	0.00556207	0.0766632	NO
587.453	-0.0227708	0.0871139	0.743941	0.902421	NO
501.837	0.298582	0.458589	0.0236376	0.174111	NO
86.0803	-0.0922268	0.189564	0.0103477	0.110661	NO
760.291	-0.0903726	0.113987	0.247237	0.565726	NO
615.281	-0.0083264	0.136576	0.878322	0.959534	NO
7.77038	-0.0100117	0.144197	0.83395	0.939835	NO
2.68471	0.016201	0.14162	0.661009	0.864514	NO
1794.23	-0.14707	0.106137	0.0652457	0.300476	NO
1225.68	2.90949	0.428849	2.72987e-12	5.30846e-09	UP	CFB
0.571219	-0.0579434	0.159735	0.0830658	0.337531	NO
7.75738	-0.24564	0.520043	0.0118812	0.119298	NO
2.81762	0.758702	0.412321	0.0030418	0.0544327	NO
2423.44	-0.211428	0.12306	0.0185852	0.152394	NO
2.9836	-0.0295316	0.140023	0.543616	0.798374	NO
1.26066	-0.134544	0.237147	0.0190812	0.154504	NO
1082.21	0.232057	0.197283	0.0373631	0.222826	NO
31.1011	-0.0463454	0.15566	2.57233e-05	0.00229982	NO
827.631	1.61898	0.300594	8.46146e-09	4.38774e-06	UP	ASGR1
4516.43	-0.231119	0.0988795	0.0041553	0.0652077	NO
1214.72	-0.253289	0.108511	0.00330465	0.0570792	NO
17.3509	0.0541283	0.150807	0.25774	0.577195	NO
1914.3	-0.073104	0.116452	0.34187	0.65513	NO
71.3664	-0.0132457	0.141141	0.12563	0.413971	NO
127.266	0.0104767	0.135622	0.828499	0.937543	NO
223.294	-0.0357062	0.140831	0.469106	0.752137	NO
841.61	-0.0648863	0.101706	0.39217	0.695598	NO
0.721642	0.0139615	0.144301	0.580231	0.822054	NO
2816.51	-0.0332848	0.0906908	0.617139	0.844184	NO
35672.1	-0.0902667	0.142849	0.242558	0.561627	NO
2528.53	0.298277	0.312894	0.0255328	0.182314	NO
977.691	-0.0511064	0.10252	0.489725	0.765425	NO
1856.92	-0.114326	0.187161	0.072046	0.315598	NO
14016.8	0.000342635	0.11318	0.997916	0.999298	NO
10.9095	-0.0189577	0.141323	0.629089	0.849476	NO
2248.95	-0.0594046	0.131317	0.389392	0.693073	NO
72564.3	-0.120545	0.176904	0.109236	0.385224	NO
2413.21	-0.0251166	0.127141	0.728081	0.89593	NO
6519.49	0.0405832	0.101025	0.584159	0.824343	NO
24.0464	0.00485953	0.141582	0.883171	0.96054	NO
1859.87	-0.0298057	0.12446	0.656686	0.862533	NO
213.893	0.0174611	0.131009	0.750365	0.90452	NO
2025.81	0.131809	0.187632	0.0912342	0.353444	NO
80.1233	-0.0863796	0.165506	0.140788	0.435599	NO
48717.2	-0.0193087	0.126479	0.694247	0.88131	NO
87.2865	0.00901011	0.138351	0.850127	0.947183	NO
2.52462	0.0445138	0.147479	0.318176	0.635182	NO
347.362	0.0732789	0.119772	0.345773	0.657982	NO
0.795127	0.0051034	0.141456	0.877611	0.959116	NO
888.145	-0.105314	0.190537	0.0444356	0.243111	NO
3472.5	0.0664742	0.09949	0.393286	0.696934	NO
6177.62	0.0550401	0.117134	0.500798	0.771094	NO
1929.48	-0.00283893	0.0973838	0.949472	0.983148	NO
18493.5	0.0841883	0.109274	0.283297	0.603312	NO
6809.66	-0.0270765	0.133016	0.662363	0.865279	NO
1694.13	-0.0929461	0.146291	0.214998	0.530954	NO
8832.58	-0.0356808	0.10347	0.537571	0.794469	NO
4209.48	0.170077	0.122007	0.0609551	0.288689	NO
7074.18	-0.028593	0.108017	0.694916	0.881488	NO
18.322	-0.0930785	0.190873	0.00285126	0.0526171	NO
20.1041	-0.0381103	0.139449	0.480079	0.759603	NO
2914.6	0.111767	0.172193	0.142323	0.437724	NO
3529.29	-0.154771	0.0947157	0.0410384	0.233686	NO
1.10493	-0.0356751	0.146898	0.338448	0.651839	NO
1850.7	0.083305	0.14887	0.247879	0.566247	NO
14.2919	-0.0190996	0.141957	0.612489	0.841037	NO
7.6839	0.0191084	0.136493	0.243238	0.562292	NO
1014.22	-0.152292	0.131188	0.0786868	0.328237	NO
4.00911	0.0248434	0.138389	0.618276	0.844544	NO
12144.8	-0.142421	0.14529	0.0958513	0.362893	NO
280.239	-0.034732	0.129015	0.592672	0.829983	NO
1118.1	-0.0308982	0.136294	0.575261	0.818852	NO
4638.37	-0.0302346	0.10114	0.658262	0.863443	NO
0.875124	0.71486	0.859235	0.00929994	0.103291	NO
8.49771	0.0623804	0.139444	0.356193	0.667268	NO
138.225	-0.00253285	0.109806	0.971939	0.989902	NO
123.9	0.0386728	0.129673	0.55942	0.807701	NO
2761.41	0.176357	0.154574	0.0788004	0.328375	NO
1799.02	-0.407909	0.117206	4.3149e-05	0.0032691	NO
9.44783	0.0515944	0.144752	0.35326	0.664766	NO
1.79316	0.0714678	0.160573	0.157899	0.46132	NO
1183.92	-0.0236802	0.10948	0.704253	0.884451	NO
94.2692	0.160194	0.291164	0.017623	0.147667	NO
3.54938	0.00410316	0.137869	0.926601	0.974719	NO
174.347	-0.364503	0.206615	0.00492094	0.071323	NO
2260.61	0.144694	0.094687	0.0562677	0.277533	NO
2.66298	-0.0234138	0.146517	0.294082	0.612959	NO
6565.12	0.0584727	0.109621	0.452929	0.741015	NO
3075.82	0.0662129	0.114261	0.390598	0.694533	NO
445.376	-0.0866483	0.144035	0.236747	0.555306	NO
717.336	0.0797605	0.142996	0.338307	0.65173	NO
2933.71	-0.089657	0.0905972	0.212708	0.529163	NO
84.156	-0.246918	0.264646	0.024849	0.179409	NO
63.5081	0.0201905	0.128601	0.738027	0.900254	NO
7051.34	-0.00829084	0.095056	0.905228	0.967858	NO
3637.96	-0.0415275	0.109221	0.529349	0.789645	NO
41.7295	5.97535	0.455317	0.299758	0.617974	NO
381.989	0.0461938	0.137944	0.457342	0.744476	NO
1272.71	0.155563	0.144758	0.0929296	0.357164	NO
6147.03	0.241456	0.236193	0.0321948	0.20689	NO
763.474	-0.0590716	0.0920536	0.416833	0.71495	NO
1762.64	-0.176751	0.093092	0.019161	0.154874	NO
3228.76	-0.025805	0.0830473	0.698405	0.881988	NO
968.325	-0.153211	0.0890083	0.034026	0.21286	NO
13.8199	-0.0333869	0.136354	0.553472	0.804433	NO
11506.2	-0.0451152	0.0996078	0.501819	0.771914	NO
1.24027	-0.0211819	0.146326	0.317511	0.634287	NO
0.650475	0.100922	0.193826	0.02789	0.190686	NO
4035.87	-0.0527701	0.0894225	0.455798	0.743001	NO
3.68448	0.00419285	0.138778	0.920396	0.97249	NO
1262.73	0.0255707	0.0919127	0.727248	0.895532	NO
1.70539	-0.00119349	0.144182	0.950154	0.983361	NO
2.62874	-0.000376443	0.140706	0.99148	0.997163	NO
3243.16	0.0151008	0.0916688	0.824776	0.936052	NO
224.765	-0.260385	0.179828	0.0157672	0.139453	NO
239.687	0.0773482	0.138932	0.298648	0.617048	NO
359.83	0.0148187	0.124859	0.825123	0.936218	NO
10.1706	-0.0465863	0.146285	0.335531	0.64933	NO
190.595	0.142722	0.175387	0.108389	0.384072	NO
10090.6	0.0577055	0.100997	0.460367	0.746159	NO
2622.77	0.0490937	0.137714	0.499143	0.770287	NO
951.14	-0.0270804	0.142579	0.471393	0.753164	NO
2021.92	0.0613563	0.144633	0.334697	0.648469	NO
3028.25	-0.17005	0.180788	0.0592264	0.284713	NO
13.4898	0.060648	0.153029	0.23407	0.551774	NO
1418.62	0.256782	0.145452	0.0131604	0.125552	NO
50.8183	-0.0730241	0.141914	0.293171	0.612038	NO
1013.36	0.00249641	0.100864	0.972885	0.990285	NO
2325.48	-0.081242	0.137318	0.273389	0.593922	NO
1835.61	-0.132301	0.110872	0.100127	0.370164	NO
21.4799	-0.0492193	0.155086	0.962509	0.987437	NO
66.3398	-0.0141442	0.136771	0.771083	0.913677	NO
4.1543	0.0146313	0.143578	0.308899	0.625716	NO
3440.91	-0.056879	0.129039	0.435684	0.729423	NO
46.1791	-0.0379026	0.146674	0.330974	0.645705	NO
864.777	0.0261261	0.136345	0.628819	0.849358	NO
1880.93	0.00324148	0.1083	0.962585	0.987437	NO
14055.3	-0.0754127	0.0902072	0.281866	0.60192	NO
1134.01	0.0847593	0.160381	0.193291	0.506268	NO
1320.81	0.0284691	0.0922615	0.695852	0.881686	NO
175.981	0.486743	0.267314	0.00482373	0.0704391	NO
1088.19	0.0202636	0.0786906	0.705747	0.885218	NO
1.72348	-0.01731	0.142038	0.629404	0.849567	NO
101.623	0.0206884	0.140956	0.61369	0.841895	NO
24.1431	-0.51149	0.360147	0.00433794	0.066451	NO
1465.22	0.0165718	0.0939483	0.74052	0.900889	NO
3091.94	-0.0182961	0.0979146	0.778968	0.917122	NO
257.812	-0.0651554	0.159942	0.123447	0.410346	NO
1042.91	-0.085997	0.149432	0.216731	0.532324	NO
1793.7	0.220538	0.267335	0.0400062	0.230401	NO
1.04268	0.00581532	0.143244	0.817443	0.933266	NO
1030.74	0.0425729	0.135454	0.497434	0.769073	NO
4893.82	-0.150299	0.0921925	0.0428686	0.239566	NO
324.358	-0.0206138	0.128061	0.753893	0.905577	NO
129.649	-0.182175	0.239189	0.0431862	0.240337	NO
50.0479	0.0918762	0.127422	0.251237	0.570158	NO
5000.39	-0.12365	0.126508	0.11952	0.403988	NO
4984.05	-0.285683	0.0983979	0.00055927	0.0191357	NO
3256.6	-0.170878	0.187804	0.0692759	0.308962	NO
19780.2	0.00936448	0.102478	0.898171	0.964761	NO
2190.14	0.0130499	0.0986158	0.852975	0.948778	NO
2705.76	-0.0703705	0.162473	0.114127	0.394344	NO
10286.2	-0.0663748	0.131742	0.35628	0.667268	NO
4.27018	-0.00355944	0.136649	0.939336	0.979711	NO
48.5032	0.134393	0.205867	0.0773633	0.325591	NO
0.893554	0.0242146	0.143789	0.491958	0.766455	NO
187.078	-0.325497	0.204293	0.00819247	0.0959334	NO
1280.02	-0.267609	0.117725	0.00355208	0.0596724	NO
167.07	0.0018721	0.136274	0.969687	0.989609	NO
9579.1	-0.0276778	0.0996548	0.511041	0.777516	NO
2121.52	-0.0761654	0.119196	0.335735	0.649402	NO
263.76	-0.0863893	0.158025	0.183727	0.494665	NO
1276.56	-0.0896866	0.121787	0.258415	0.577714	NO
3271.46	-0.251413	0.124974	0.00784979	0.093552	NO
4.92978	0.512449	0.462011	0.0103181	0.110497	NO
6582.39	0.368214	0.130267	0.000469758	0.0173418	NO
2856	-0.150397	0.139975	0.0857082	0.342818	NO
3.20091	0.0746215	0.162602	0.145974	0.443226	NO
9.0764	0.0355211	0.144431	0.131493	0.423052	NO
25.8216	-0.0723252	0.162935	0.116578	0.399602	NO
3.10151	0.0112029	0.134112	0.833569	0.939713	NO
570.305	-0.0911055	0.177975	0.0542147	0.271364	NO
1213.75	0.0439411	0.141261	0.436151	0.729733	NO
3319.83	0.797116	0.425335	0.0035314	0.0595162	NO
325.383	-0.0722731	0.115565	0.34382	0.656016	NO
2976.22	0.0742168	0.105293	0.32161	0.637889	NO
1.17961	0.0494545	0.152637	0.18952	0.501014	NO
1264.59	-0.533139	0.25379	0.00130305	0.0327304	NO
1.78951	-0.0248542	0.147679	0.150822	0.450515	NO
0.981303	-0.000169695	0.142918	0.966282	0.988479	NO
262.07	0.0634295	0.133814	0.367081	0.677087	NO
11804.6	0.0267544	0.118099	0.706597	0.885681	NO
2716.07	0.0286936	0.102409	0.70392	0.884264	NO
1708.65	-0.0204833	0.13696	0.636778	0.85383	NO
900.186	0.386348	0.320095	0.0143328	0.131624	NO
16.4654	0.0465431	0.131749	0.488225	0.764049	NO
6508.8	0.0206533	0.120478	0.765141	0.910762	NO
7680.46	0.0919019	0.0834546	0.197173	0.510168	NO
580.865	-0.0263633	0.083989	0.700976	0.882909	NO
76.8539	-0.00589622	0.128634	0.922662	0.973339	NO
4.87211	4.32367	0.757138	0.969513	0.989609	NO
2259.5	-0.170524	0.132174	0.0543612	0.271907	NO
693.374	0.0251251	0.10349	0.735176	0.899051	NO
10.6827	0.0298417	0.144321	0.438727	0.731474	NO
1418.09	0.0751068	0.089121	0.312548	0.629059	NO
1242.16	-0.00544616	0.105896	0.935552	0.978075	NO
1.72328	-0.053427	0.153209	0.198612	0.511488	NO
8506.55	0.0755192	0.114945	0.334505	0.648228	NO
11762.8	0.000992067	0.123052	0.98856	0.996147	NO
1252.16	0.0846158	0.0932631	0.230593	0.548008	NO
167.563	2.27949	0.264784	5.81881e-08	1.83489e-05	UP	FMO5
106.538	-0.0438738	0.136264	0.469031	0.752137	NO
28.7949	1.3525	0.280252	1.39458e-07	3.74053e-05	UP	MARVELD3
2.01024	0.0146033	0.139787	0.726911	0.895496	NO
272.124	-0.209413	0.155602	0.029726	0.197861	NO
83.4103	1.27711	0.312217	0.0503036	0.260852	NO
9.35933	5.09934	0.473404	0.0608506	0.28849	NO
1581.78	0.0536034	0.136829	0.434502	0.728179	NO
3468.97	0.0297193	0.0917646	0.680925	0.874901	NO
2923.57	0.54515	0.271652	0.00309126	0.054897	NO
2.31811	-0.0355626	0.149263	0.364395	0.674791	NO
216.75	0.0864329	0.167512	0.146026	0.443226	NO
1805.51	-0.339364	0.127891	0.00086514	0.0253701	NO
406.326	-0.0386413	0.140876	0.453576	0.741465	NO
701.176	0.0802778	0.144949	0.267676	0.587712	NO
3463.33	-0.128451	0.0761413	0.0443459	0.242898	NO
1344.92	0.0367784	0.127996	0.583694	0.824191	NO
241.357	-0.0663457	0.155342	0.198153	0.511007	NO
18.2676	0.046789	0.138107	0.444885	0.735538	NO
1.02497	0.0164415	0.141378	0.662592	0.865467	NO
3184.14	-0.0681384	0.0881266	0.332014	0.64671	NO
6.62688	0.0565645	0.143505	0.34502	0.657229	NO
86.5302	-0.0142624	0.142553	0.660381	0.864221	NO
118.387	0.490149	0.433229	0.0119459	0.119639	NO
5.22639	-0.0337777	0.151076	0.00113442	0.0301156	NO
0.605013	0.0649766	0.160647	0.128047	0.417952	NO
21.2184	-0.00956479	0.135046	0.851175	0.947758	NO
7071.36	-0.059449	0.0959233	0.374995	0.683637	NO
71.0574	-0.0437451	0.113594	0.549046	0.801802	NO
1012.45	-0.127091	0.245932	7.71088e-05	0.00484996	NO
3794.89	-0.0806829	0.0874049	0.255986	0.575552	NO
62.1631	-0.0313704	0.140493	0.514547	0.779765	NO
1845.59	0.220392	0.239712	0.0506182	0.261496	NO
1982.49	-0.0124838	0.13354	0.886775	0.961298	NO
307.154	-0.0644726	0.164348	0.0277112	0.190301	NO
216.095	-0.102686	0.198364	0.0127721	0.123667	NO
6589.11	0.0161666	0.115991	0.813521	0.931615	NO
1012.64	-0.288466	0.109168	0.0011704	0.0306308	NO
3633.35	0.0490352	0.0931098	0.495264	0.767753	NO
1.12717	0.0147743	0.139374	0.726408	0.895335	NO
183.219	0.0164527	0.132635	0.773451	0.915061	NO
8.39104	0.0363701	0.129655	0.579674	0.821842	NO
2.43257	-0.0231468	0.143651	0.506133	0.774379	NO
23.6741	0.212958	0.186542	0.0443535	0.242898	NO
9.06886	-0.0602939	0.162792	0.132405	0.424494	NO
1761.46	-0.0595824	0.103763	0.427629	0.722796	NO
4290.99	0.044004	0.0963556	0.537111	0.794164	NO
4.24844	-0.00380014	0.133007	0.943926	0.981534	NO
5218.92	0.172195	0.122508	0.0514945	0.264209	NO
174.871	0.0284284	0.139283	0.0596538	0.285426	NO
3260.68	-0.0616406	0.0845779	0.376032	0.684402	NO
5.52572	0.0473448	0.143442	0.384812	0.689861	NO
464.684	0.0574425	0.141526	0.372491	0.681784	NO
3386.09	-0.0159929	0.105797	0.819817	0.934089	NO
3682.05	0.0269354	0.141467	0.543062	0.798325	NO
1964.29	0.307825	0.152715	0.00621884	0.0820331	NO
4.9268	6.06856	0.541981	9.43953e-08	2.78825e-05	UP	CREB3L3
2072.74	0.0415218	0.146025	0.399445	0.701041	NO
9.84355	-0.00014702	0.136763	0.997189	0.999072	NO
0.707043	-0.00547053	0.144031	0.712139	0.888416	NO
160.291	-0.0236434	0.148354	2.87317e-19	3.35227e-15	NO
11.4076	-0.0526392	0.15142	0.229789	0.547045	NO
81.8167	0.0687079	0.138769	0.332559	0.647059	NO
813.485	0.0489843	0.143971	0.35586	0.666987	NO
1896.02	-0.06192	0.115175	0.411445	0.711032	NO
14.232	0.0922532	0.155411	0.20327	0.516982	NO
1.06164	0.0464906	0.151852	0.19754	0.510233	NO
0.626374	0.0670888	0.163729	0.0861711	0.343981	NO
8295.46	0.0544168	0.0954589	0.67813	0.873443	NO
75.7437	0.906759	0.305834	0.000225442	0.0106492	UP	DENND2C
10956.8	0.0818394	0.101447	0.284776	0.604095	NO
3577.62	-0.110931	0.0982269	0.128913	0.419375	NO
1246.86	0.182853	0.154023	0.0683167	0.307253	NO
3640.07	0.0291485	0.091756	0.685473	0.877557	NO
1263.14	-0.0435672	0.101929	0.525748	0.787674	NO
2273.86	0.0212562	0.109797	0.770115	0.913472	NO
2.07551	-0.0467511	0.151138	0.209436	0.525561	NO
26.9659	0.166548	0.187686	0.081549	0.334378	NO
310.65	0.176539	0.229617	0.0608017	0.288375	NO
473.154	-0.0130215	0.129176	0.831256	0.938641	NO
2258.2	-0.0341329	0.128247	0.504056	0.772961	NO
17.7113	0.133036	0.195768	0.0930377	0.357373	NO
421.126	0.0566872	0.155286	0.174659	0.483129	NO
4132.28	-0.0355486	0.0994019	0.709846	0.88735	NO
80.4166	-0.0131848	0.139384	0.753954	0.905577	NO
98.7093	1.03265	0.319085	9.56402e-05	0.00567879	UP	SP6
675.648	0.012384	0.136982	0.798179	0.925435	NO
1642.92	-0.0385624	0.110014	0.599054	0.833766	NO
720.766	0.0118292	0.128554	0.85325	0.948778	NO
202.165	-0.00114635	0.129991	0.980512	0.993254	NO
161.978	0.31413	0.412704	0.0234253	0.173148	NO
94.7332	-0.0528197	0.155804	0.106177	0.380543	NO
2134.28	-0.0188797	0.102635	0.7578	0.907392	NO
2006.87	-0.111343	0.159169	0.141297	0.436382	NO
2582.74	0.0776672	0.105051	0.308172	0.625213	NO
1054.29	0.0364666	0.114278	0.492833	0.766632	NO
3466.05	-0.176432	0.166564	0.0560223	0.276548	NO
116.411	0.0324991	0.131419	0.604254	0.837113	NO
2574.7	0.0359944	0.125754	0.615293	0.843025	NO
3392.44	0.619682	0.200195	0.000157201	0.00818814	UP	FURIN
730.246	-0.0400631	0.138945	0.480976	0.759877	NO
4.94431	0.112879	0.179525	0.117691	0.401033	NO
2265.77	-0.138501	0.108456	0.0838426	0.339094	NO
2649.09	-0.0558454	0.0980538	0.410858	0.710571	NO
3928.68	-0.105062	0.134287	0.191661	0.504117	NO
283.302	-0.0729617	0.136207	0.308934	0.625716	NO
1099.89	-0.0932302	0.168467	0.129016	0.419376	NO
730.684	-0.283846	0.215906	0.0132199	0.125803	NO
0.700446	0.000573144	0.144915	0.93696	0.978551	NO
1389.75	-0.132364	0.153258	0.113927	0.393932	NO
1740.78	-0.101675	0.124413	0.204941	0.519427	NO
27.5574	1.68898	0.637316	2.55424e-06	0.000379638	UP	SALL1
31.9001	0.0277347	0.142029	0.52051	0.783891	NO
10.6001	0.152536	0.220518	0.0668853	0.304065	NO
91.1843	0.273746	0.170858	0.0159034	0.139623	NO
1162.42	-0.0887957	0.105496	0.238524	0.55701	NO
46.5671	-0.0689558	0.168251	0.155984	0.458077	NO
1.11543	-0.0236679	0.145941	0.372123	0.681581	NO
4943.4	-0.165886	0.111124	0.0423212	0.237748	NO
2102.86	-0.086755	0.112843	0.266745	0.586608	NO
7617.77	0.0394137	0.0824415	0.564042	0.811112	NO
67.7907	0.0624119	0.154344	0.216944	0.532491	NO
1609.18	0.0296501	0.11721	0.671153	0.869874	NO
240.294	0.0390342	0.137233	0.508544	0.775956	NO
14712.6	-0.143161	0.0935647	0.0495726	0.258845	NO
2194.07	0.358067	0.141458	0.0014358	0.0349099	NO
2024.09	0.318211	0.196195	0.0115825	0.117895	NO
9940.33	-0.0419942	0.126981	0.551769	0.803238	NO
1143.48	-0.0676822	0.140568	0.3201	0.636842	NO
894.694	-0.0165323	0.0999657	0.833377	0.939713	NO
5.32483	-0.0535348	0.155749	0.118081	0.402016	NO
3070.86	-0.132595	0.142456	0.118181	0.40207	NO
2376.93	0.342815	0.109657	0.000261397	0.0118539	NO
760.968	0.0404071	0.124781	0.562936	0.810328	NO
34.003	-0.0664444	0.160484	0.00286913	0.0528675	NO
4698.71	-0.0699371	0.14729	0.263518	0.583246	NO
466.513	0.0180624	0.130332	0.763736	0.909971	NO
164.726	-0.0453341	0.119662	0.529819	0.789878	NO
171.701	-0.0821188	0.120071	0.288751	0.607958	NO
17563	0.0189567	0.123661	0.776667	0.916255	NO
2256.33	-0.00548095	0.0739322	0.931182	0.976462	NO
2778.48	-0.061456	0.147561	0.291029	0.61002	NO
871.301	-0.111808	0.124213	0.169911	0.476628	NO
2.39148	-0.0636394	0.164473	0.0203969	0.160446	NO
15.5996	0.287391	0.288346	0.0251094	0.180675	NO
1116.49	-0.105934	0.126467	0.188182	0.499457	NO
8203.42	-0.00615311	0.110071	0.86978	0.955803	NO
1.82997	0.718089	0.530966	0.00614202	0.0816052	NO
980.658	0.382517	0.303256	0.0140286	0.130084	NO
3721.84	-0.034867	0.116448	0.626937	0.848337	NO
94.4579	-0.019051	0.141624	0.618104	0.844544	NO
996.552	-0.00881565	0.136963	0.853668	0.948835	NO
6.16753	0.0174168	0.135813	0.733535	0.898391	NO
2872.21	-0.12569	0.113562	0.119483	0.403988	NO
18254.3	-0.0510476	0.103274	0.468393	0.751613	NO
4.11744	-0.00336313	0.135837	0.944949	0.981838	NO
2.4368	0.0505485	0.15266	0.197078	0.510168	NO
34669.1	-0.0457854	0.109567	0.535775	0.793546	NO
361.748	0.0567616	0.120085	0.446514	0.736771	NO
6.16545	1.17287	0.404697	0.000274023	0.0122968	UP	LOC105373100
1000.75	-0.18962	0.201978	0.0493216	0.258402	NO
3817.89	-0.0883756	0.126609	0.263758	0.583448	NO
4.51345	3.80387	1.72034	0.930287	0.976215	NO
8024.69	0.136304	0.119574	0.153603	0.454518	NO
2.79258	0.0319145	0.141883	0.482434	0.760592	NO
2.07045	0.0511268	0.147145	0.321315	0.637889	NO
1233.01	0.0337189	0.123854	0.625147	0.847783	NO
34.5518	0.0667566	0.158549	0.16788	0.474041	NO
1070.18	-0.0264656	0.127978	0.680242	0.87457	NO
5103.41	0.123995	0.0993924	0.113817	0.393876	NO
3.16803	-0.0193554	0.146403	0.253032	0.57253	NO
1369.72	0.135957	0.10809	0.0949781	0.361611	NO
2495.69	0.0495988	0.151368	0.257368	0.577098	NO
57.6971	-0.330836	0.26321	0.0951899	0.361886	NO
634.36	-0.173978	0.20488	0.0496507	0.258938	NO
3.61701	0.0157481	0.130981	0.786959	0.91956	NO
28.8422	-0.0656766	0.129881	0.368488	0.67845	NO
70.2473	0.109082	0.186319	0.0939944	0.359391	NO
1.99291	-0.0844526	0.168863	0.791945	0.922388	NO
0.752626	0.0330933	0.144995	0.405533	0.706572	NO
2.095	-0.0135538	0.14214	0.690004	0.879369	NO
39.0096	0.0177654	0.143024	0.000480702	0.0175268	NO
2.30901	0.00299471	0.141209	0.930543	0.976215	NO
51.387	-0.0201506	0.138432	0.455172	0.742607	NO
5910.57	-0.212779	0.103841	0.010047	0.108692	NO
6.25629	-0.0186235	0.140338	0.758828	0.908024	NO
141.745	-0.100501	0.188482	0.402627	0.70398	NO
0.845389	-0.00520264	0.140664	0.875856	0.958507	NO
34.3784	-0.111745	0.170214	0.129184	0.419376	NO
55.2078	0.0169858	0.13622	0.738016	0.900254	NO
119.23	-0.0269148	0.12826	0.691314	0.879772	NO
18375.9	0.0528577	0.0836306	0.457722	0.74467	NO
0.956128	-0.0278773	0.148442	0.0753603	0.321882	NO
3788.34	0.0616751	0.0939976	0.379419	0.687349	NO
3882.84	-0.00436638	0.0861025	0.953911	0.98451	NO
900.231	-0.00725019	0.138743	0.862999	0.953083	NO
57.8502	0.0593154	0.154429	0.29511	0.61387	NO
0.919092	-0.00736483	0.143379	0.76727	0.912178	NO
139.255	-0.0746264	0.127691	0.321492	0.637889	NO
656.919	0.394819	0.244057	0.00835484	0.0968434	NO
2200.32	0.386893	0.162966	0.00172979	0.0394571	NO
713.233	-0.144225	0.245135	0.0209654	0.162319	NO
46455.8	0.108441	0.117457	0.186637	0.497963	NO
1408.81	-0.0380368	0.0946194	0.583396	0.824065	NO
39.72	-0.0169369	0.135918	0.73915	0.90053	NO
1119.66	-0.0765596	0.130241	0.304919	0.622646	NO
1465.74	0.0143655	0.0846581	0.834939	0.940473	NO
3397.31	0.073321	0.154605	0.232068	0.549164	NO
25.3839	0.0809097	0.158309	0.199801	0.512713	NO
3775.21	0.0496987	0.0969768	0.513367	0.779149	NO
4608.92	0.235385	0.166279	0.0283961	0.192511	NO
510.422	-0.0244178	0.138568	0.610871	0.840776	NO
24.4647	0.0973085	0.164442	0.167372	0.473753	NO
230.562	-0.259265	0.202753	0.0172724	0.146671	NO
3470.54	-0.0611105	0.143397	0.81576	0.932477	NO
2270.07	-0.0633769	0.138796	0.32947	0.644712	NO
11.8296	0.0601454	0.153737	0.220783	0.537111	NO
5573.66	-0.090558	0.0972242	0.210176	0.525946	NO
3.96255	-0.0269348	0.146027	0.833824	0.9398	NO
2188.17	-0.167038	0.145497	0.0650929	0.300284	NO
142.145	-0.356178	0.216348	0.00624252	0.0821771	NO
499.467	-0.0557453	0.158569	0.127056	0.416352	NO
0.568336	-0.0282836	0.149115	0.167423	0.473767	NO
5659.11	-0.0617861	0.148627	0.2762	0.596908	NO
2469.09	-0.0363073	0.121257	0.622671	0.84654	NO
14.3436	-0.00889886	0.135367	0.858992	0.951198	NO
2071.87	-0.0736527	0.127072	0.333591	0.647362	NO
5247.65	-0.0573954	0.10715	0.413318	0.712423	NO
4742.92	-0.0484204	0.0896987	0.529385	0.789645	NO
957.937	-0.0720043	0.138691	0.30574	0.623803	NO
1195.16	0.388467	0.287256	0.01246	0.122166	NO
547.85	0.0117773	0.129126	0.845662	0.945274	NO
123.075	-0.0356849	0.14297	0.434486	0.728179	NO
1.65461	-0.0348585	0.146542	0.329791	0.644873	NO
662.458	0.339411	0.397561	0.020846	0.161746	NO
451.905	0.0173653	0.134798	0.745348	0.902651	NO
72.92	3.23902	0.368944	0.532991	0.791936	NO
3042.51	-0.0165878	0.0804567	0.806838	0.928472	NO
1133.8	-0.45922	0.240674	0.00240089	0.0475189	NO
18247.7	0.0430059	0.115915	0.611238	0.840776	NO
5.3556	0.0518152	0.146619	0.328392	0.643861	NO
2965.85	-0.0391511	0.109056	0.511035	0.777516	NO
32705.1	0.0123149	0.0980379	0.865716	0.954081	NO
2.01658	-0.010814	0.142822	0.716596	0.890761	NO
5149.97	-0.112441	0.124318	0.150365	0.450073	NO
1681.63	0.115871	0.121175	0.16087	0.464361	NO
148.098	-0.156955	0.303832	0.00228375	0.0460998	NO
3963.32	-0.136963	0.0902336	0.0599808	0.286014	NO
1075.19	-0.0815499	0.165959	0.118241	0.40207	NO
111.672	-0.0736137	0.117683	0.337401	0.650575	NO
723.685	-0.0942416	0.147625	0.207205	0.522396	NO
242.978	0.106034	0.172117	0.140605	0.435504	NO
14640.1	0.0471352	0.116265	0.590762	0.828662	NO
1.63512	1.01665	0.663545	0.00547493	0.0759292	NO
2552.61	-0.0109816	0.123526	0.890778	0.962293	NO
2304.47	0.0378199	0.0849788	0.538363	0.794943	NO
656.945	-0.476707	0.150628	8.7795e-05	0.00532756	NO
993.227	-0.0121255	0.105732	0.860867	0.952144	NO
198.163	0.0637753	0.149029	0.279288	0.599949	NO
665.695	-0.116747	0.10969	0.141364	0.436382	NO
10275.2	-0.0441063	0.146669	0.285989	0.605078	NO
4.97254	-0.0553653	0.14441	0.33839	0.651829	NO
2.10684	-0.0197197	0.143936	0.515512	0.780172	NO
54.284	-2.0506	0.483069	0.571064	0.815881	NO
799.178	-0.207666	0.205987	0.0328886	0.209229	NO
26.7049	0.0252384	0.137215	0.6272	0.848349	NO
12145.2	0.15927	0.108749	0.0656952	0.30159	NO
107.741	0.00341886	0.129887	0.953638	0.98451	NO
1307.54	0.111695	0.158121	0.188063	0.499353	NO
4679.09	-0.141502	0.0872828	0.0475173	0.25327	NO
374.065	0.13218	0.202555	0.0877722	0.347146	NO
2.18764	0.00154857	0.140516	0.49113	0.765976	NO
1.74713	0.0393704	0.15138	0.127947	0.417806	NO
2.85456	0.128884	0.221082	0.0371079	0.222314	NO
407.242	0.124314	0.148499	0.15852	0.46192	NO
10.2262	-0.00248	0.133403	0.96274	0.987496	NO
4.43938	-0.0354805	0.141843	0.466085	0.749961	NO
1.50381	0.0193129	0.143828	0.537321	0.794373	NO
3044.02	-0.154387	0.0936464	0.0388716	0.227602	NO
10.0985	0.0708449	0.160504	0.157496	0.460774	NO
69.2811	-0.0547238	0.15968	0.0196744	0.157124	NO
1838.13	0.0365844	0.0897925	0.541973	0.797512	NO
1116.09	-0.138547	0.130546	0.108271	0.383828	NO
34.1062	0.0742407	0.153327	0.235489	0.553794	NO
3.40485	0.0412014	0.150147	0.216442	0.532252	NO
287.11	-0.0432641	0.151059	0.185044	0.495753	NO
22.2589	-0.0314131	0.146449	0.326769	0.642335	NO
867.762	-0.133092	0.0893742	0.065845	0.301806	NO
1136.42	-0.0596523	0.144508	0.322492	0.638579	NO
7.23288	-0.0462733	0.151738	0.183403	0.494193	NO
1559.55	0.0694402	0.13978	0.323788	0.639513	NO
0.711296	-0.00340558	0.144665	0.854994	0.949343	NO
26.9288	0.209982	0.271422	0.0440033	0.24206	NO
18.6641	-0.901358	0.450744	0.000853983	0.0251816	DOWN	RPSAP54
1.85645	-0.0146201	0.143656	0.59623	0.831979	NO
4065.32	0.000302463	0.0938846	0.99209	0.997304	NO
894.62	0.31042	0.254539	0.0205113	0.16083	NO
237.536	0.0836857	0.164542	0.161939	0.466525	NO
73.4157	-0.100985	0.185625	0.36197	0.672301	NO
5544.82	-0.182506	0.149597	0.0491685	0.257824	NO
29.8252	1.11792	0.386626	0.000290712	0.0127112	UP	DNAAF3
1508.7	-0.057611	0.161779	0.00552773	0.0763704	NO
4071.89	-0.0100846	0.114125	0.885736	0.961064	NO
859.319	-0.0124789	0.134689	0.814209	0.931957	NO
819.641	-0.250892	0.145353	0.0126569	0.123216	NO
2532.58	-0.0530351	0.0949297	0.478173	0.758318	NO
486.089	0.0431247	0.122485	0.555662	0.805513	NO
11.9056	0.00717195	0.142442	0.8118	0.930923	NO
16.7214	-0.0560207	0.155784	0.141381	0.436382	NO
27768	0.0534316	0.0927994	0.462441	0.747407	NO
103.359	0.0232811	0.142881	0.53337	0.792044	NO
1917.04	-0.0469755	0.112119	0.50573	0.774103	NO
2.73739	-0.0115278	0.138567	0.79272	0.922839	NO
256.925	-0.0996579	0.191705	0.0639758	0.297445	NO
2.76865	-0.0426868	0.154707	0.160642	0.464173	NO
1068.4	-0.154047	0.21162	0.0546238	0.272944	NO
4192.02	0.0188557	0.135055	0.719841	0.892222	NO
2.27276	-0.022483	0.142823	0.545463	0.799622	NO
16582.8	0.0181149	0.0834652	0.791713	0.922261	NO
228.615	0.00400942	0.133519	0.930824	0.976215	NO
28.5508	-0.104665	0.200527	0.0109479	0.113947	NO
1731.36	-0.0166019	0.108913	0.842191	0.943506	NO
240.789	0.0668587	0.14407	0.314295	0.630933	NO
22.018	0.019225	0.136768	0.705014	0.884823	NO
8.9435	0.0411196	0.144656	0.388271	0.692332	NO
490.914	-0.336696	0.118151	0.000477594	0.0174955	NO
1023.03	-0.0249381	0.136108	0.599643	0.834189	NO
7.57938	1.29536	0.299394	1.40535e-06	0.000240449	UP	C9orf152
2207.33	0.0517976	0.106535	0.492343	0.766455	NO
186.893	0.103991	0.179507	0.115357	0.396619	NO
2644.29	-0.0481077	0.106963	0.505063	0.773675	NO
1548.65	0.146024	0.197443	0.0906816	0.352324	NO
10751.3	-0.130918	0.138263	0.128186	0.418125	NO
2063.39	0.194494	0.171449	0.0619303	0.291654	NO
705.12	-0.0694035	0.148569	0.262359	0.581697	NO
1.85323	0.0370261	0.14522	0.380036	0.687794	NO
3732.01	-0.073944	0.135599	0.315505	0.631794	NO
3577.54	-0.0626423	0.0845211	0.338415	0.651829	NO
1.82184	0.0115393	0.143005	0.696398	0.881988	NO
1.03204	-0.00896947	0.142855	0.743364	0.902096	NO
305.418	0.689125	0.352425	0.00303097	0.054406	NO
5584.43	-0.0406664	0.0909036	0.536191	0.793782	NO
4824.81	0.05869	0.113011	0.411542	0.711081	NO
7301.22	-0.346072	0.136144	0.00104142	0.0284562	NO
192.482	0.0928929	0.181633	0.424086	0.720237	NO
3269.78	-0.0701179	0.116566	0.356481	0.667335	NO
4.02341	0.122147	0.212192	0.042899	0.239566	NO
35.2596	-0.0276964	0.140289	0.548687	0.801529	NO
546.354	0.0744138	0.165418	0.11438	0.394891	NO
657.752	0.036791	0.133594	0.550674	0.802722	NO
6879.57	0.00843353	0.128628	0.889889	0.96218	NO
71.8849	-0.108078	0.185822	0.475316	0.756308	NO
117.81	1.5324	0.65833	0.00175362	0.0397289	UP	C1QTNF9
303.617	-0.105584	0.14447	0.178564	0.487345	NO
5.30158	-0.0179628	0.135317	0.728176	0.89593	NO
11.0435	0.256694	0.349836	0.0304159	0.200465	NO
0.738278	-0.0174222	0.145754	0.442589	0.733719	NO
10.5516	0.0137546	0.141726	0.698952	0.881988	NO
24.0932	-0.0477782	0.148402	0.285849	0.605015	NO
3415.22	0.0421479	0.0805227	0.536833	0.794023	NO
2.27277	0.03657	0.142898	0.441616	0.733057	NO
952.95	0.0919808	0.104358	0.246674	0.565351	NO
58.6671	2.26184	0.519781	0.0214448	0.163855	NO
6842.03	-0.156486	0.107575	0.0490368	0.257319	NO
3896.29	0.0359152	0.133857	0.553659	0.804433	NO
97.9479	0.0191262	0.133347	0.734573	0.898691	NO
1.56957	-0.0375093	0.145917	0.355414	0.666741	NO
24.6358	1.43551	0.345408	3.23513e-06	0.000457526	UP	HOXA1
1606.4	-0.147035	0.0950367	0.0486717	0.256262	NO
3.78034	0.0716203	0.15453	0.22169	0.538323	NO
3534.02	0.225162	0.144807	0.0256706	0.182891	NO
1339.54	-0.0973177	0.0990826	0.18319	0.493822	NO
2845.65	-0.0701771	0.159138	0.151239	0.451396	NO
2535.46	-0.040568	0.101727	0.541307	0.797444	NO
8.02322	0.00670439	0.133601	0.899703	0.965341	NO
4.13603	0.0553934	0.148026	0.301047	0.619092	NO
738.032	0.0263689	0.142554	0.517692	0.781647	NO
4316.97	-0.16691	0.110536	0.0433791	0.240726	NO
17.0444	-0.0209623	0.124106	0.751022	0.904661	NO
5473.36	0.0166986	0.0930067	0.794197	0.923656	NO
4420.34	-0.0560717	0.084329	0.426217	0.721755	NO
774.354	-0.172437	0.137546	0.0556854	0.276178	NO
2834.06	-0.193119	0.136979	0.0357628	0.218978	NO
6598.73	-0.0340826	0.0897273	0.644865	0.857074	NO
1.17049	0.0167355	0.145713	0.379311	0.687314	NO
1.75629	1.20921	0.574835	0.00197204	0.042558	UP	SBF1P2
2.45555	-0.117486	0.214785	0.0162694	0.141635	NO
3753.33	-0.0666313	0.0865895	0.337202	0.65046	NO
2145.05	-0.0416946	0.0756706	0.524036	0.786432	NO
1240.32	-0.074345	0.172068	0.0824775	0.336675	NO
915.592	0.043741	0.0800672	0.499649	0.770412	NO
507.917	-0.0216471	0.139698	0.602658	0.836239	NO
2678.44	-0.0963613	0.165021	0.143089	0.438877	NO
1918.3	-0.0947952	0.14451	0.208309	0.524226	NO
2835.46	0.1801	0.109319	0.0362103	0.220273	NO
1.80924	-0.00650718	0.144074	0.054002	0.271055	NO
8294.19	-0.00598287	0.0944575	0.93398	0.977504	NO
4015.73	-0.0945999	0.0718144	0.129108	0.419376	NO
780.465	-0.15712	0.11896	0.0628372	0.294675	NO
831.211	0.49485	0.326827	0.00765481	0.0921827	NO
3770.49	-0.0287079	0.127656	0.655776	0.861969	NO
2847.69	0.0388573	0.109273	0.588091	0.826843	NO
8.94261	-0.0109083	0.140217	0.779354	0.917122	NO
0.966074	-0.0471083	0.15289	0.169871	0.476628	NO
1415.76	0.0337432	0.107566	0.647274	0.857662	NO
347.233	0.48047	0.482466	0.0135336	0.127753	NO
3453.47	0.135802	0.10625	0.100624	0.370882	NO
302.941	0.110139	0.197094	0.0545962	0.272864	NO
507.211	-0.170699	0.149765	0.0628534	0.294692	NO
37.0989	-0.0349574	0.142714	0.444706	0.735472	NO
14.6156	0.00375963	0.135976	0.938359	0.97931	NO
5.65468	-0.0341808	0.148135	0.103484	0.375902	NO
37.7807	0.0652135	0.145721	0.307887	0.625132	NO
59.1038	0.155361	0.256159	0.0369652	0.222024	NO
0.7308	0.0128236	0.143764	0.620536	0.845668	NO
43.1546	-0.13653	0.200687	0.51502	0.780135	NO
4090.55	0.149775	0.129313	0.108824	0.384642	NO
42.5595	3.89605	0.471137	4.52612e-09	2.57603e-06	UP	ITIH2
20.0964	0.0392332	0.11518	0.592769	0.830054	NO
8.67315	-0.0351811	0.14062	0.485151	0.762305	NO
794.379	-0.111179	0.202583	0.0239477	0.175454	NO
373.338	-0.0531858	0.152423	0.224988	0.54148	NO
7655.31	0.100644	0.105235	0.200721	0.513296	NO
4761.13	0.0208765	0.126466	0.591514	0.829316	NO
0.913239	-0.0612787	0.161899	0.0364236	0.220458	NO
1425.53	0.0229299	0.104895	0.754991	0.905732	NO
317.216	-0.00268488	0.13884	0.947595	0.982725	NO
175.232	0.119754	0.20333	0.0205553	0.160911	NO
1022.22	0.00189706	0.0914239	0.975887	0.991826	NO
2.70084	0.0496177	0.152144	0.207212	0.522396	NO
7850.26	0.386727	0.179846	0.00320255	0.0557776	NO
40.0792	-0.0127524	0.144103	0.604455	0.837113	NO
0.9396	0.0155937	0.141791	0.667673	0.867753	NO
1049.82	-0.0235923	0.135641	0.657648	0.863174	NO
30869.7	-0.119398	0.158874	0.136795	0.429792	NO
21.8516	-0.04756	0.15105	0.217617	0.533246	NO
1.65998	0.0982577	0.186455	0.0550269	0.274253	NO
27.348	-0.0681489	0.151185	0.244533	0.563629	NO
174.184	2.36716	0.220701	4.34687e-06	0.000585525	UP	APOM
1668.77	-0.0534849	0.0979267	0.460803	0.746385	NO
1003.45	0.00562806	0.0706599	0.927669	0.975273	NO
54.2023	-0.0239159	0.14176	0.557709	0.806566	NO
866.965	-0.0265958	0.104572	0.698353	0.881988	NO
350.516	0.146357	0.142637	0.107139	0.382219	NO
796.393	-0.258614	0.169735	0.0137791	0.128899	NO
962.696	0.676052	0.338358	0.00283418	0.0524886	NO
3783.93	-0.0188302	0.108013	0.794912	0.923772	NO
30.3513	1.42692	0.424124	7.16555e-05	0.00458104	UP	AOC4P
1896.15	0.165171	0.0905135	0.027618	0.189996	NO
5395.85	0.0121076	0.0888395	0.769883	0.913377	NO
3408.45	-0.0657808	0.126637	0.385501	0.690222	NO
13231.8	-0.0843255	0.11088	0.260391	0.580017	NO
5478.51	-0.0524836	0.131094	0.441787	0.733057	NO
570.531	0.0151009	0.120389	0.806134	0.928257	NO
2872.35	0.0496051	0.1023	0.443045	0.734317	NO
571.545	-0.0157687	0.140738	0.847237	0.945932	NO
3354.86	-0.0528348	0.130798	0.461844	0.746987	NO
5098.76	0.0796596	0.101678	0.337704	0.650889	NO
266.871	0.0443918	0.149769	0.27826	0.598837	NO
5417.14	-0.054437	0.120791	0.454983	0.742587	NO
5099.63	-0.0325467	0.131247	0.61105	0.840776	NO
2072.18	0.0685265	0.153187	0.241898	0.560667	NO
2062.97	-0.10582	0.141758	0.186207	0.49736	NO
422.729	0.111632	0.155045	0.147544	0.445862	NO
65.6758	0.00276972	0.125097	0.965677	0.988358	NO
1.39321	4.64857	0.588344	0.296522	0.615337	NO
4.48772	-0.064177	0.160133	0.11313	0.392368	NO
2065.94	-0.10428	0.114011	0.18837	0.499557	NO
0.811244	0.0260772	0.145618	0.400359	0.701988	NO
2.81388	1.43969	0.637462	0.23443	0.552457	NO
42.3095	0.0412665	0.148715	0.944038	0.981535	NO
238.019	0.105463	0.15065	0.191514	0.504114	NO
742.63	-0.0356699	0.138748	0.504699	0.77354	NO
2222.31	0.0965154	0.139231	0.290759	0.609874	NO
753.514	-0.538995	0.30494	0.00239876	0.0475169	NO
15278.8	-0.0177134	0.127588	0.816326	0.932585	NO
0.784889	0.137807	0.244358	0.0180766	0.149953	NO
3.20075	-0.0418085	0.152208	0.343093	0.655798	NO
3.18648	0.31778	0.746236	0.0170068	0.145421	NO
132.669	-0.0537387	0.158047	0.0312724	0.203725	NO
3046.28	0.117001	0.0860441	0.11078	0.387739	NO
66.7664	0.0012981	0.143112	0.960361	0.98661	NO
2730.52	0.000669653	0.111441	0.992998	0.997809	NO
119.359	-0.00768651	0.131957	0.88998	0.96218	NO
6181.39	-0.0361271	0.0862956	0.615316	0.843025	NO
2062.2	-0.352286	0.136657	0.000908138	0.0261009	NO
2.12028	-0.0981504	0.181136	0.0819327	0.335598	NO
316.573	0.0020556	0.129506	0.972732	0.990172	NO
0.613591	-0.00654968	0.141656	0.865681	0.954081	NO
1.12996	-0.061853	0.166184	0.975558	0.991688	NO
38.9072	0.0346022	0.140251	0.499454	0.770308	NO
102.656	0.0644368	0.117942	0.400393	0.701988	NO
9.3638	0.0344459	0.142067	0.470584	0.752781	NO
562.585	0.349881	0.225407	0.0113743	0.116617	NO
5.51674	-0.0350303	0.139594	0.500874	0.771123	NO
154.715	-0.0505633	0.120884	0.48675	0.763174	NO
610.929	0.0372295	0.138989	0.491972	0.766455	NO
787.847	0.00664425	0.139116	0.873145	0.957516	NO
1643.08	-0.187445	0.195344	0.0444758	0.243169	NO
1100.01	-0.11576	0.139465	0.156644	0.459218	NO
18.0888	0.0785463	0.161659	0.169627	0.476553	NO
4611.11	-0.0217847	0.103512	0.81613	0.932477	NO
4627.73	0.0109903	0.109131	0.892505	0.962858	NO
2.57185	-0.0137769	0.143094	0.646771	0.857523	NO
2.95785	-0.0724203	0.159996	0.158792	0.462316	NO
1858.78	0.0443353	0.0981829	0.547871	0.800899	NO
332.991	-0.0276424	0.131219	0.668076	0.867822	NO
1772.62	-0.0244071	0.14144	0.510987	0.777516	NO
17.4977	0.815152	0.310422	0.000573571	0.0194257	UP	LINC01970
496.465	0.125754	0.184347	0.110836	0.38776	NO
0.589588	-0.0188766	0.144322	0.539665	0.796268	NO
915.646	0.230123	0.308163	0.0394166	0.22898	NO
2.38933	0.0736435	0.165689	0.0137333	0.128753	NO
1208.23	-0.210488	0.140986	0.0260679	0.184444	NO
1205.48	0.014506	0.131546	0.764149	0.910231	NO
7620.4	0.204887	0.157031	0.0378016	0.224743	NO
7046.88	-0.113638	0.114271	0.140164	0.43522	NO
1895.11	0.156315	0.151298	0.106357	0.380883	NO
4057.26	0.309303	0.12197	0.00179177	0.0402029	NO
1.46595	-0.0407126	0.151323	0.133471	0.425775	NO
2388.99	0.0240973	0.138096	0.628226	0.848994	NO
396.752	0.0621277	0.133706	0.381698	0.68843	NO
1838.09	-0.1022	0.106684	0.187785	0.499111	NO
300.42	0.14539	0.172232	0.105912	0.38005	NO
993.017	0.110989	0.106883	0.168886	0.475387	NO
2529.82	-0.0197208	0.103655	0.786355	0.919161	NO
23293.3	0.129478	0.13373	0.136252	0.429146	NO
2.73122	-0.0203936	0.139851	0.638722	0.854425	NO
16.7207	0.555598	0.466965	0.0102993	0.110419	NO
987.897	0.885506	0.261986	5.75265e-05	0.00392509	UP	IFFO2
1.39687	0.0346462	0.144023	0.429509	0.724289	NO
2534.85	-0.272602	0.11151	0.00242831	0.0477254	NO
7566.88	-0.018052	0.115887	0.521105	0.784356	NO
81.4813	0.0891205	0.165808	0.157386	0.460746	NO
1582.3	-0.133244	0.112554	0.0999903	0.369953	NO
15.905	2.61824	0.597825	2.03871e-08	8.3462e-06	UP	FOXA3
0.738196	0.0694365	0.163181	0.103388	0.375639	NO
44.6983	0.0698638	0.157169	0.197489	0.510233	NO
398.946	0.520798	0.344477	0.00747611	0.0912873	NO
23773	-0.141963	0.177126	0.0922075	0.355294	NO
506.628	0.0111659	0.133232	0.83815	0.94193	NO
120.485	0.036562	0.133142	0.557495	0.806419	NO
3424.95	-0.11575	0.102276	0.130278	0.421351	NO
8751.79	-0.101518	0.156802	0.170517	0.47745	NO
1022.78	0.152971	0.176296	0.129184	0.419376	NO
3.40835	-0.0461902	0.149976	0.248865	0.567384	NO
3118.35	0.0345738	0.0776777	0.612373	0.841037	NO
1186.32	0.126299	0.122873	0.166624	0.47298	NO
718.848	-0.06548	0.0941874	0.377774	0.685807	NO
1493.09	-0.0336707	0.112076	0.642214	0.855906	NO
88.9173	-0.117702	0.183137	0.0945269	0.360437	NO
9660.13	-0.208667	0.337012	0.020379	0.160386	NO
18.0847	4.69658	0.581444	0.104486	0.377801	NO
34.9238	0.793049	0.461319	0.00460924	0.0685073	NO
1860.1	-0.280588	0.117223	0.00262446	0.0497901	NO
5477.99	-0.0638616	0.0901084	0.352887	0.664403	NO
2570.81	-0.366459	0.096757	1.3103e-05	0.00136499	NO
1244.88	-0.00136369	0.0986527	0.982808	0.993653	NO
3468.42	-0.00401988	0.0910086	0.958266	0.985896	NO
32.0399	1.03704	0.400609	0.000698009	0.0221005	UP	THPO
217.268	-0.00506503	0.134494	0.908834	0.968916	NO
20.739	-2.09807	0.571926	0.0907688	0.352559	NO
51833.5	-0.121487	0.171838	0.117097	0.400519	NO
3.58916	0.0231003	0.134135	0.679453	0.874241	NO
7.35658	-0.215278	0.346858	0.0224572	0.16901	NO
154.946	1.26296	0.368285	0.0709434	0.312942	NO
204.888	0.0439578	0.147369	0.323961	0.639696	NO
3041.44	0.118239	0.0930842	0.116889	0.400152	NO
212.21	-0.0794762	0.169567	0.0769982	0.325263	NO
9.10085	0.0894796	0.165626	0.158256	0.46186	NO
46.911	0.0410123	0.137319	0.489783	0.76546	NO
1.12281	0.000240371	0.140949	0.994878	0.99867	NO
2781.16	-0.0753438	0.0974004	0.265832	0.585704	NO
4700.33	-0.370616	0.126111	0.000319954	0.0135748	NO
2572.7	0.0359058	0.137216	0.538908	0.795448	NO
60.2874	-0.165659	0.146451	0.0690485	0.30855	NO
23.0391	0.0329702	0.137694	0.550626	0.802703	NO
5529.17	-0.091527	0.129512	0.242136	0.560986	NO
2368.31	0.127863	0.134783	0.164465	0.470031	NO
106.072	0.0086076	0.137046	0.856776	0.950231	NO
2988.15	-0.119104	0.121301	0.144507	0.441254	NO
1841.79	0.00619284	0.126014	0.911408	0.96967	NO
1509.68	-0.0853542	0.158752	0.181014	0.490532	NO
8.22123	0.0562517	0.132311	0.417794	0.715435	NO
1980.18	-0.189003	0.110221	0.0245072	0.177656	NO
1.25008	0.0321495	0.144187	0.43451	0.728179	NO
386.571	-0.0304615	0.118889	0.66189	0.86483	NO
3475.77	0.243413	0.12898	0.0125683	0.122776	NO
3328.7	0.0321133	0.0989882	0.570204	0.815496	NO
2460.25	-0.00323263	0.108066	0.943251	0.981396	NO
2684.49	-0.109825	0.102158	0.152559	0.452979	NO
211.273	0.0636164	0.148441	0.286034	0.605078	NO
1.6131	-0.0258587	0.141107	0.559082	0.807561	NO
1218.73	-0.0777302	0.0946862	0.264261	0.584117	NO
16.3728	0.0558116	0.140286	0.382753	0.688754	NO
7461.09	-0.226628	0.107439	0.00735755	0.0902361	NO
8133.13	-0.0491898	0.09758	0.496667	0.768557	NO
1132.13	-0.0761191	0.10269	0.30472	0.62252	NO
4.16237	-0.0257638	0.147863	0.878028	0.959303	NO
92.8836	-0.0132203	0.140493	0.733027	0.898334	NO
2511.32	0.00701169	0.132622	0.8475	0.945932	NO
1678.51	-0.130522	0.228552	0.0192602	0.155246	NO
8.69119	-0.0561409	0.137968	0.381509	0.68843	NO
202.558	-0.297861	0.306719	0.0158046	0.139453	NO
1052.89	0.00273652	0.117087	0.969878	0.989635	NO
45.7654	0.0317375	0.129725	0.618657	0.844753	NO
4164.33	0.215852	0.116956	0.0174772	0.147337	NO
13.2059	-0.0479552	0.147159	0.311325	0.627625	NO
1.15149	-0.0309515	0.149729	0.0689547	0.308367	NO
1.67226	-0.0170697	0.146217	0.0278475	0.190596	NO
678.672	0.0969882	0.153515	0.201682	0.514512	NO
811.087	-0.0187051	0.0969666	0.800903	0.925843	NO
991.217	0.119147	0.117955	0.150263	0.44994	NO
942.755	-0.623181	0.331808	0.00146859	0.0354025	DOWN	SNX7
241.533	0.0519752	0.13161	0.451789	0.74024	NO
174.281	0.512212	0.456916	0.0118168	0.118812	NO
10238	-0.11159	0.125511	0.169886	0.476628	NO
1994.7	-0.114668	0.113412	0.146543	0.443928	NO
273.688	-0.0298822	0.144436	0.426856	0.722365	NO
1313.19	0.063194	0.142505	0.33585	0.649533	NO
1166.5	-0.246608	0.149431	0.0139474	0.129532	NO
3010.16	0.00860961	0.107913	0.905885	0.967995	NO
3.51107	-0.0395007	0.149952	0.720476	0.892445	NO
1538.15	-0.130936	0.0970219	0.0806621	0.332377	NO
3.98521	0.556272	0.454756	0.00885099	0.100554	NO
4458.69	0.0360577	0.0864328	0.60001	0.834499	NO
367.07	-0.00607882	0.106762	0.933307	0.977297	NO
9.86557	0.0659279	0.133825	0.362685	0.672751	NO
1.88853	0.0471845	0.152648	0.168428	0.475013	NO
12.989	0.00304974	0.143221	0.0413822	0.23461	NO
2302.15	-0.0886842	0.126367	0.239275	0.557729	NO
16851.9	-0.15681	0.189368	0.0585538	0.283417	NO
1.24971	0.00682077	0.143932	0.763131	0.909808	NO
621.807	-0.244542	0.116197	0.00594113	0.0799517	NO
563.814	0.0895075	0.166446	0.700491	0.882706	NO
150.074	-0.0897211	0.15702	0.18566	0.496378	NO
3.43535	0.0164331	0.141454	0.660111	0.864126	NO
10.6902	0.0144907	0.143881	0.594233	0.830723	NO
2343.38	-0.0723695	0.0904949	0.316469	0.633019	NO
2490.96	0.0982233	0.158697	0.214016	0.530268	NO
475.78	-0.155773	0.0988657	0.0438874	0.241764	NO
15.9741	0.0020104	0.137936	0.963733	0.987729	NO
29.9786	0.0279952	0.147301	0.741837	0.901399	NO
25.7141	1.2487	0.745217	0.000446813	0.016786	UP	CD1A
7204.43	-0.0483277	0.100927	0.511569	0.777786	NO
358.983	-0.024066	0.127386	0.712491	0.888662	NO
304.838	0.0538047	0.142382	0.380276	0.687868	NO
0.677629	0.0207514	0.145518	0.11272	0.39165	NO
1.74889	-0.0186492	0.140305	0.654197	0.861204	NO
9330.07	-0.0531421	0.144182	0.382094	0.68845	NO
1008.1	0.052914	0.0971163	0.485537	0.762451	NO
2.70766	0.0640414	0.151705	0.251859	0.57105	NO
3756.29	0.0293309	0.0825775	0.585258	0.825146	NO
9.15448	-0.00840999	0.134544	0.870668	0.956299	NO
2624.99	-0.0119983	0.113409	0.880713	0.959899	NO
58.5975	-0.0407007	0.147672	0.300279	0.618535	NO
6.10508	1.57431	0.552842	7.37997e-07	0.000149749	UP	BICDL2
6.79512	-0.0957046	0.17928	0.0762694	0.323797	NO
2051.38	0.0311689	0.112267	0.667864	0.867822	NO
1731.98	-0.156481	0.167286	0.0765548	0.32427	NO
1.65706	0.753063	0.416603	0.00251436	0.0486149	UP	RPS10P6
133.64	0.0195543	0.133628	0.726651	0.895346	NO
10.9597	0.153347	0.223519	0.0651501	0.30033	NO
3.35274	-0.0705709	0.170973	0.268432	0.588526	NO
4243.87	0.073297	0.0968483	0.32666	0.64232	NO
1425.25	-0.138611	0.100275	0.073873	0.319105	NO
1.94413	0.0967843	0.186136	0.0492761	0.258279	NO
1718.02	-0.136538	0.103313	0.0813965	0.333988	NO
1610.04	-0.206513	0.14965	0.031019	0.202639	NO
78.4261	-0.0453614	0.15555	0.00502411	0.0721034	NO
53.9423	-0.0264616	0.135035	0.63264	0.851874	NO
12882.2	-0.0102104	0.137599	0.711256	0.888148	NO
51.7479	0.13848	0.206513	0.0789533	0.328702	NO
1567.8	0.194694	0.134644	0.0395329	0.229079	NO
1838.64	-0.123018	0.0940602	0.0912299	0.353444	NO
9.7247	0.0109227	0.141202	0.762619	0.909522	NO
2928.78	-0.0140565	0.112555	0.843684	0.944393	NO
1513.5	-0.0285984	0.0988656	0.661357	0.864775	NO
13.1023	0.562579	0.300542	0.00372623	0.0614933	NO
3040.94	-0.00168375	0.13666	0.929739	0.976042	NO
26.2666	-0.0080191	0.133162	0.881424	0.960181	NO
3.2301	0.0745838	0.165752	0.106864	0.381533	NO
6.7725	0.568485	0.460407	0.00854642	0.0983774	NO
5.32667	0.0845094	0.160007	0.190026	0.501725	NO
1518.93	0.0864455	0.116309	0.251391	0.570259	NO
628.98	-0.0719655	0.14466	0.282062	0.602134	NO
9746.93	-0.0379614	0.0842187	0.591521	0.829316	NO
1237.17	-0.0814505	0.136124	0.275434	0.596106	NO
458.819	-0.102726	0.196477	0.0157721	0.139453	NO
6.31455	0.0828862	0.147196	0.248577	0.566959	NO
68.6724	-0.421149	0.233489	0.00347377	0.0589959	NO
13.3384	-0.0220494	0.13367	0.695151	0.881517	NO
47.5149	-0.0673885	0.162288	0.502477	0.772097	NO
0.952187	0.00397302	0.143184	0.888883	0.962018	NO
2951.69	-0.00828277	0.10688	0.904356	0.967601	NO
1.73756	0.969917	0.507311	0.00250702	0.0485892	UP	CPLX4
2.33712	0.00717158	0.13384	0.893457	0.963042	NO
26.5746	-0.00756359	0.138244	0.862936	0.953083	NO
2128.1	0.00762016	0.102071	0.917418	0.972003	NO
537.304	0.0191079	0.134877	0.722206	0.893266	NO
5.09653	0.0039246	0.137688	0.930489	0.976215	NO
89.8134	-0.0432966	0.142935	0.400737	0.70199	NO
1108.24	0.550782	0.239699	0.00158446	0.0373092	NO
3.05634	-0.0112346	0.14141	0.751376	0.904833	NO
111.784	-0.15271	0.27228	0.0110731	0.114535	NO
44.0484	-0.455755	0.297138	0.00450137	0.0678111	NO
5436.17	0.0736389	0.102462	0.353814	0.66529	NO
1833.77	0.206469	0.105451	0.0156521	0.138928	NO
67.8112	-0.0151627	0.142974	0.629464	0.849589	NO
7707.4	-0.00983843	0.119237	0.885156	0.960882	NO
78.4004	-0.00266279	0.125103	0.966904	0.988509	NO
18.0225	-0.0587796	0.16406	3.84128e-05	0.00297795	NO
8602.27	-0.236508	0.186987	0.0226102	0.169509	NO
28.0638	-0.0279129	0.148244	0.141392	0.436382	NO
1225.52	0.0153254	0.136404	0.706387	0.885593	NO
622.969	-0.0162196	0.123457	0.804508	0.927301	NO
52.3561	-0.0162491	0.138137	0.722874	0.893761	NO
5406.64	0.0267003	0.117309	0.73468	0.898712	NO
2256.49	0.0247741	0.132663	0.646276	0.857523	NO
648.096	-0.0160652	0.12003	0.815941	0.932477	NO
2782.35	-0.038736	0.138326	0.462106	0.747073	NO
45114.1	0.0229445	0.140436	0.146942	0.44485	NO
1208.57	0.0259237	0.0969111	0.728254	0.895965	NO
15303.1	-0.00706026	0.121472	0.92511	0.974301	NO
565.294	-0.0728947	0.161035	0.14396	0.440104	NO
21.2702	-0.125887	0.189726	0.52922	0.7896	NO
29.4712	-1.77852	0.567166	0.000895141	0.0258197	DOWN	PRMT8
4397.11	-0.0935072	0.117979	0.193976	0.507	NO
578.781	0.013389	0.081967	0.844593	0.944847	NO
1877.37	0.0100162	0.109202	0.890283	0.962274	NO
4.96341	4.57382	0.960563	0.169791	0.476628	NO
606.303	-0.0417898	0.128243	0.53523	0.793388	NO
1278.46	-0.125321	0.146572	0.134759	0.427199	NO
1.35527	0.00477044	0.139995	0.900268	0.965415	NO
1727.95	-0.132429	0.139453	0.118378	0.402232	NO
4524.08	-0.00708567	0.0968651	0.921536	0.972901	NO
5.05799	-0.027352	0.144122	0.455838	0.743011	NO
4225.66	-0.136056	0.158082	0.112097	0.390241	NO
2529.98	-0.0598372	0.0938616	0.371686	0.681434	NO
41738.8	-0.0589971	0.126991	0.412695	0.712029	NO
100.406	0.139908	0.203366	0.0838354	0.339094	NO
43.6864	0.042254	0.146699	0.339	0.652203	NO
901.117	-0.015434	0.0965334	0.822661	0.935236	NO
24.8506	0.000557421	0.132691	0.992226	0.997398	NO
1207.75	-0.2333	0.577127	0.00710198	0.0887652	NO
2431.23	-0.0928827	0.0920506	0.18889	0.500101	NO
5697.48	-0.0110766	0.119367	0.722056	0.893239	NO
22.6776	0.085947	0.15571	0.211997	0.528022	NO
4938.15	-0.13582	0.107195	0.079381	0.329777	NO
462.431	0.0667106	0.152745	0.243785	0.562793	NO
6853	-0.0748931	0.0926855	0.288493	0.607635	NO
6.15387	-0.0275939	0.140608	0.54737	0.800858	NO
1.581	0.0626582	0.156925	0.163488	0.468556	NO
213.434	-0.0699596	0.121388	0.355045	0.666502	NO
2.70978	0.168635	0.266415	0.0368885	0.221911	NO
678.509	0.434398	0.130675	9.75159e-05	0.00574629	NO
1451.1	0.0705525	0.127616	0.332958	0.647196	NO
759.778	-0.04027	0.104895	0.575313	0.818852	NO
9.43401	-0.0243197	0.14058	0.580533	0.82221	NO
2845.9	-0.0769652	0.0977626	0.299261	0.617474	NO
54.7412	0.0171313	0.140978	0.663203	0.865491	NO
217.236	-0.0387597	0.146214	0.347512	0.659659	NO
2023.45	-0.0275756	0.121184	0.783302	0.918602	NO
4473.56	-0.0911849	0.09895	0.199516	0.512366	NO
25.8897	0.00972051	0.142375	0.371584	0.6813	NO
3261.93	-0.183939	0.123715	0.0362324	0.220273	NO
3539.35	-0.0556997	0.108774	0.387879	0.691931	NO
816.79	-0.115196	0.100752	0.139381	0.433991	NO
2342.48	-0.0311796	0.0990745	0.622873	0.846642	NO
3796.01	-0.0240804	0.109234	0.658942	0.863718	NO
1599.85	-0.147279	0.165905	0.0877958	0.347181	NO
1341.71	0.109518	0.0991928	0.160129	0.463782	NO
68.9098	-0.0531215	0.12555	0.455998	0.743014	NO
2090.42	-0.0792904	0.171806	0.0555269	0.275685	NO
3477.66	-0.295196	0.140291	0.00419627	0.0653235	NO
25535.1	1.28057	0.219762	5.72855e-10	4.74275e-07	UP	HSPA5
2415.96	0.0173788	0.0957469	0.810463	0.930431	NO
623.653	-0.108688	0.134637	0.185595	0.49629	NO
14.9157	0.182741	0.270312	0.0450259	0.245142	NO
2738.9	-0.118085	0.109089	0.136018	0.429059	NO
691.606	0.100569	0.157312	0.163518	0.468585	NO
4177.45	-0.26384	0.120027	0.00437601	0.066756	NO
1263.56	-0.127136	0.237035	0.00763523	0.0921827	NO
6253.24	-0.0268026	0.0871286	0.709243	0.887029	NO
1078	-0.290014	0.143004	0.00511998	0.0727943	NO
1245.99	-0.353777	0.113843	0.000192474	0.00935706	NO
2251.29	-0.0241863	0.0848396	0.728573	0.896029	NO
522.807	-0.0433869	0.116775	0.552474	0.80359	NO
75.2823	-0.0136132	0.136941	0.776215	0.915907	NO
84.2348	-0.0399638	0.148043	0.0905827	0.352205	NO
8.94395	0.0453397	0.146375	0.343526	0.655989	NO
5717.17	-0.00609424	0.080196	0.927152	0.975125	NO
8.31449	1.0747	0.364591	0.000230709	0.0107659	UP	ACSM1
138.95	0.0176953	0.139152	0.687349	0.878209	NO
13.9571	0.0149195	0.140762	0.702803	0.883773	NO
1630.34	-0.0588423	0.105899	0.428537	0.723635	NO
27725.7	-0.0276057	0.100095	0.804344	0.927301	NO
408.696	-0.0271665	0.10932	0.708187	0.886416	NO
4686.52	0.0820709	0.136773	0.496738	0.768557	NO
1993.38	-0.0609387	0.0987942	0.419999	0.716973	NO
6.29961	0.0623536	0.154083	0.221035	0.537443	NO
277.687	0.00110367	0.121714	0.983549	0.994114	NO
6327.18	-0.104454	0.102637	0.166331	0.472583	NO
1300.25	0.0181412	0.120082	0.776794	0.916265	NO
193.278	0.701033	0.402019	0.00450811	0.0678265	NO
419.568	0.0267417	0.133928	0.646625	0.857523	NO
1773.87	-0.0373338	0.142141	0.00566886	0.0775398	NO
1.91002	-0.0714728	0.173662	0.0916489	0.35396	NO
1.97905	-0.00186618	0.141924	0.951616	0.983696	NO
13218.4	0.0499803	0.113761	0.506142	0.774379	NO
4239.57	0.250478	0.156279	0.0181715	0.150526	NO
7261.53	-0.018368	0.104019	0.795946	0.924142	NO
9529.62	-0.0871931	0.105629	0.211604	0.527452	NO
194.461	0.0457418	0.0936325	0.523748	0.786324	NO
1277.65	0.115104	0.134262	0.173913	0.482103	NO
56.2446	0.0137701	0.134525	0.795081	0.923827	NO
2963.38	-0.103481	0.147539	0.184921	0.495629	NO
867.938	-0.0189929	0.0882108	0.780157	0.917395	NO
15431.7	-0.215288	0.121392	0.0162049	0.141414	NO
9.16041	0.0305148	0.130296	0.628497	0.849174	NO
1.82176	-0.0103847	0.144028	0.661918	0.86483	NO
1218.05	-0.0806757	0.0933662	0.267329	0.587338	NO
84.8363	0.088404	0.146964	0.239077	0.55744	NO
1325.89	0.972093	0.658538	0.00714223	0.0888985	NO
275.205	0.243057	0.187262	0.0304198	0.200465	NO
1138.38	-0.102707	0.143444	0.188318	0.499533	NO
2268.75	0.0532675	0.139056	0.441636	0.733057	NO
3.35469	-0.0385403	0.143518	0.416993	0.71495	NO
231.228	-0.225962	0.184055	0.0272685	0.188536	NO
1.261	-0.0141652	0.140187	0.725829	0.895109	NO
130.307	0.0251642	0.140981	0.566258	0.812646	NO
1.53847	0.047741	0.154681	0.0970461	0.364665	NO
10421	-0.0674671	0.0983367	0.345332	0.657394	NO
3260.98	-0.0535739	0.0996949	0.466699	0.75013	NO
4236.92	0.112126	0.117699	0.171957	0.479119	NO
1.54899	-0.0911969	0.181776	0.0464323	0.249826	NO
2347.19	-0.0239164	0.0803278	0.665236	0.866412	NO
3752.25	0.0182417	0.142184	0.580282	0.822054	NO
186.794	-0.0117653	0.133301	0.828153	0.937543	NO
3395.46	0.565014	0.363493	0.00657204	0.0849632	NO
4008.16	-0.00709316	0.0734975	0.910398	0.969559	NO
140.203	-0.0289801	0.133011	0.618503	0.844712	NO
5904.71	-0.100345	0.109076	0.197289	0.510221	NO
8.21284	0.0186675	0.130036	0.756879	0.906987	NO
6.90197	0.0450166	0.152819	0.779736	0.917278	NO
35.9611	-2.61566	0.558934	0.000664637	0.0212748	DOWN	SLC32A1
1755.24	0.202284	0.141941	0.0386977	0.227259	NO
319.32	0.0607829	0.153776	0.222219	0.538714	NO
5199.96	-0.241718	0.248706	0.0183081	0.151228	NO
14.997	-0.000648494	0.136393	0.421119	0.717705	NO
8.36052	0.149431	0.214548	0.0692177	0.308939	NO
1.83038	0.0126978	0.138436	0.77759	0.916509	NO
745.786	-0.0275888	0.146833	0.299197	0.617472	NO
402.418	-0.00133223	0.0963187	0.968599	0.989071	NO
2.69624	0.0686142	0.157615	0.189934	0.501592	NO
2169.18	-0.0676381	0.110193	0.374628	0.683338	NO
1381.37	-0.0842439	0.131279	0.271005	0.591084	NO
10.0724	0.00144774	0.134159	0.977621	0.992421	NO
2660.76	-0.0826464	0.0949055	0.254821	0.574128	NO
342.127	0.0644989	0.138986	0.352379	0.664037	NO
2483.66	-0.107158	0.0910383	0.142205	0.437648	NO
13.9198	1.46269	0.763014	0.00414082	0.0650681	NO
0.695794	-0.0101421	0.143061	0.7179	0.891235	NO
2374.64	-0.139481	0.135482	0.102651	0.374176	NO
252.584	1.08663	0.24408	0.0892505	0.349909	NO
8.0596	0.467725	0.507452	0.014156	0.130669	NO
3535.27	0.0345605	0.0956991	0.639436	0.854791	NO
204.616	0.0513099	0.148551	0.297696	0.616385	NO
177.049	0.0330351	0.131995	0.605467	0.837646	NO
1112.72	0.0189022	0.111969	0.793508	0.923195	NO
0.679096	-0.0499855	0.156356	0.0723481	0.316037	NO
5808.53	-2.63267e-05	0.0892631	0.999413	0.9999	NO
1.04933	-0.0210174	0.14141	0.607063	0.838809	NO
4.73078	-0.0186309	0.13571	0.716683	0.890761	NO
17.6397	0.0280919	0.141764	0.525334	0.787621	NO
1065.35	-0.0624444	0.106685	0.413722	0.71275	NO
114.096	-0.0318173	0.146778	0.193493	0.506469	NO
2078.33	0.135805	0.102159	0.105636	0.379701	NO
8.8571	0.0378053	0.1408	0.468485	0.751708	NO
6016.19	-0.0732705	0.089281	0.293852	0.612737	NO
13157.3	-0.0192334	0.0891591	0.879912	0.959664	NO
46.0054	-0.0600655	0.142587	0.335564	0.649339	NO
27.9685	-0.0901966	0.160144	0.17073	0.477696	NO
2.56591	0.0121361	0.140821	0.746195	0.902849	NO
2823.53	-0.100212	0.178392	0.219335	0.534897	NO
1393.54	0.00706257	0.104043	0.923042	0.973339	NO
10.643	0.00109413	0.143534	0.14986	0.449425	NO
121.623	-0.0100075	0.142417	0.746596	0.902849	NO
432.947	-0.0538592	0.150237	0.25567	0.575154	NO
621.74	-0.350152	0.145708	0.00142472	0.034776	NO
1561.8	0.00839616	0.100263	0.908425	0.968811	NO
270.469	-0.0463777	0.10716	0.532257	0.791428	NO
1772.35	-1.05186	0.356138	6.20276e-05	0.00417122	DOWN	BEGAIN
177.985	-0.19968	0.114351	0.0200902	0.158917	NO
1475.58	-0.171998	0.237506	0.0444366	0.243111	NO
3597.25	-0.0219335	0.112701	0.680759	0.874801	NO
2998.49	-0.348572	0.269368	0.00514862	0.0731242	NO
1.16823	-0.0183086	0.142464	0.612143	0.841011	NO
0.654425	-0.00975607	0.143323	0.691641	0.879951	NO
6204.96	0.00972973	0.0941507	0.892626	0.962858	NO
646.858	-0.183141	0.130419	0.0410962	0.233897	NO
12.6022	0.057843	0.140263	0.371991	0.681576	NO
27.4279	-0.240227	0.586018	0.0468672	0.250951	NO
2.76088	-0.0390805	0.151124	0.119966	0.40466	NO
2698.05	-0.0618076	0.123014	0.403358	0.704729	NO
6.02417	-0.0272739	0.14882	0.0546383	0.272958	NO
305.811	-0.0184198	0.124215	0.787878	0.920204	NO
0.905201	0.0213559	0.143369	0.530389	0.790132	NO
5.61228	0.0841563	0.169302	0.119509	0.403988	NO
3355.89	-0.0393849	0.137539	0.494858	0.767481	NO
1.05903	0.0233586	0.143091	0.529124	0.789558	NO
2993.07	0.100369	0.129354	0.249211	0.56796	NO
24.9732	0.00669492	0.141511	0.833854	0.9398	NO
10.8314	0.00362259	0.140645	0.931795	0.976706	NO
4800.38	0.16717	0.104995	0.0479297	0.254329	NO
2001.47	0.318698	0.133493	0.00247878	0.0482825	NO
35573.6	-0.0586821	0.11631	0.431865	0.726349	NO
1915.64	-0.00328524	0.118047	0.930058	0.976201	NO
68.0484	-0.0625704	0.130665	0.380311	0.687868	NO
5772.3	0.0368114	0.0911874	0.849241	0.946741	NO
3223.26	-0.0630563	0.0877148	0.320075	0.636842	NO
0.630749	0.0594881	0.158889	0.108513	0.384183	NO
0.671665	-0.019112	0.144952	0.479377	0.759335	NO
1.96581	1.59879	0.608928	0.111104	0.388349	NO
175.796	-0.0202227	0.145332	0.413582	0.712719	NO
0.849019	0.0150578	0.142715	0.653164	0.860587	NO
4.5006	-0.0195058	0.142083	0.135104	0.427584	NO
3402.32	-0.248462	0.111017	0.0045235	0.0679253	NO
1788.2	0.0554987	0.109795	0.464721	0.74912	NO
143.704	-0.0892612	0.131617	0.250308	0.569089	NO
1179.95	0.228088	0.203802	0.418641	0.716043	NO
2801.61	0.0934114	0.115219	0.263461	0.583246	NO
15025.4	-0.121663	0.0951308	0.921449	0.972901	NO
1221.68	-0.350456	0.111378	0.000173114	0.00862268	NO
973.372	0.0662589	0.123561	0.384402	0.689751	NO
7.88078	0.0402215	0.14717	0.32551	0.641482	NO
3.13312	-0.0323316	0.145457	0.375486	0.684015	NO
209.683	-0.0217301	0.132527	0.705293	0.88495	NO
85.7275	0.0161553	0.137597	0.733374	0.898366	NO
10.8024	1.20572	0.598355	0.101514	0.372223	NO
13114.8	-0.127892	0.148654	0.121117	0.407303	NO
471.131	-0.16383	0.197904	0.0632972	0.295853	NO
1360.49	-0.274592	0.0867845	0.000276707	0.012346	NO
0.626442	0.0010218	0.143995	0.914938	0.971077	NO
17662.9	-0.00410332	0.109871	0.947818	0.982725	NO
3369.42	0.0589641	0.126523	0.414494	0.713184	NO
871.919	-0.0246041	0.141197	0.539763	0.796268	NO
1538.96	-0.0779607	0.140694	0.284841	0.604095	NO
1759.08	-0.0396721	0.129877	0.541454	0.797444	NO
1488.24	-0.0312098	0.14761	0.703814	0.884264	NO
2.29673	-0.000501526	0.13535	0.991894	0.997304	NO
6.16422	-0.0595221	0.151061	0.252974	0.572467	NO
481.244	-0.0655015	0.101743	0.388223	0.692332	NO
1020.89	-0.0266385	0.134246	0.63286	0.851892	NO
3787.52	0.0225679	0.0890102	0.749734	0.90409	NO
5651.82	-0.0978031	0.135852	0.21393	0.530268	NO
1.24245	0.0236272	0.144679	0.453856	0.741597	NO
650.48	0.181508	0.236879	0.056883	0.278917	NO
1.57863	0.0171329	0.142245	0.63188	0.851274	NO
124.157	0.402795	0.458877	0.0169148	0.144793	NO
1945.77	0.00781414	0.126279	0.886642	0.961292	NO
9167.79	-0.153854	0.138641	0.0744195	0.320402	NO
255.279	0.221733	0.240659	0.0443352	0.242898	NO
10874.5	-0.00485151	0.115878	0.883373	0.96054	NO
4449.86	0.247808	0.138492	0.0144777	0.13241	NO
933.17	-1.53646	0.507961	3.30284e-05	0.00267611	DOWN	IGSF10
3.96948	0.400493	1.14408	0.0145838	0.132883	NO
48.2313	-0.0184909	0.137592	0.699773	0.882449	NO
1575.85	-0.0697476	0.105157	0.324655	0.640392	NO
98.189	-0.0343806	0.148535	0.0524419	0.266576	NO
1201.56	0.11862	0.100376	0.130954	0.42241	NO
10.9843	-0.0132447	0.141833	0.00115451	0.0303043	NO
402.319	-0.0559107	0.102708	0.460924	0.746385	NO
1157.14	0.126143	0.124116	0.143552	0.439336	NO
3336.66	-0.0420836	0.118468	0.46138	0.746726	NO
0.563771	0.0497903	0.156553	0.3459	0.658045	NO
80.9351	-0.0614584	0.114024	0.415451	0.713935	NO
1.04383	0.0374746	0.147924	0.283901	0.603445	NO
333.599	-0.0677237	0.149088	0.264728	0.584595	NO
12.7459	-0.0125228	0.138556	0.776305	0.915967	NO
0.814655	0.0454999	0.152202	0.15998	0.463513	NO
13648.1	-0.0949877	0.117473	0.223641	0.539915	NO
1.80522	-0.00873977	0.140869	0.810854	0.930547	NO
199.619	-0.0344985	0.143713	0.425851	0.721542	NO
1.72649	-0.00341306	0.14458	0.496949	0.768729	NO
2.25607	-0.0163397	0.144519	0.519432	0.782956	NO
1.30707	-0.0239622	0.145048	0.415758	0.714149	NO
4460.94	-0.104015	0.156875	0.156798	0.459544	NO
156.998	-0.0930428	0.181439	0.0499656	0.260024	NO
244.277	-0.00316758	0.138405	0.940278	0.979906	NO
2117.38	-0.000343432	0.134576	0.996023	0.998946	NO
3.46243	0.162351	0.25636	0.0420012	0.236624	NO
6.47162	0.0525981	0.150348	0.264694	0.584595	NO
3355.87	0.0212302	0.110288	0.770867	0.913634	NO
1204.44	-0.0218465	0.136564	0.669933	0.869068	NO
671.927	-0.0214155	0.143123	0.685194	0.877408	NO
18936.9	0.0239026	0.102147	0.666766	0.867231	NO
2768.45	0.0419267	0.150883	0.180066	0.489345	NO
2285.18	0.131716	0.188441	0.0997823	0.369524	NO
8.96882	-0.00237356	0.143213	0.277754	0.598244	NO
1.58057	-0.0112435	0.144346	0.605561	0.837685	NO
8583.57	0.0013671	0.136138	0.978276	0.992593	NO
313.437	-0.12637	0.171558	0.108229	0.383819	NO
6031.59	0.0234744	0.115062	0.763587	0.909971	NO
5.26395	-0.0719316	0.160171	0.158166	0.46186	NO
6473.27	0.225602	0.0825857	0.00180218	0.0402867	NO
66.938	0.0171732	0.139867	0.169708	0.476628	NO
23.0124	-0.0213679	0.126818	0.73848	0.900497	NO
1834.97	0.238414	0.155284	0.023565	0.173795	NO
1.24262	0.127723	0.222683	0.0310611	0.202858	NO
18.1925	-0.0041266	0.136872	0.92746	0.975195	NO
5757.29	-0.0419124	0.0988146	0.540177	0.796526	NO
1.84646	-0.0208469	0.146179	0.295423	0.614199	NO
5843.04	-0.0809941	0.110186	0.238931	0.557347	NO
286.419	0.0437356	0.127056	0.530161	0.790086	NO
3227.27	0.0834667	0.117019	0.292555	0.611609	NO
1904.74	-0.0636364	0.131114	0.382257	0.688589	NO
7522.43	0.116872	0.113175	0.200539	0.512999	NO
157.795	-0.0467859	0.1073	0.528423	0.789522	NO
1.38963	-0.00922385	0.144529	0.641712	0.855772	NO
422.333	-0.0583986	0.157857	0.10901	0.384842	NO
2.34503	0.00921583	0.142109	0.774146	0.91541	NO
570.88	-0.105961	0.114538	0.182261	0.492253	NO
107.632	-0.00821243	0.134287	0.887984	0.961849	NO
16.188	-0.00173946	0.129633	0.976108	0.991964	NO
2892.75	0.183323	0.12368	0.0440234	0.242097	NO
1755.58	0.0460558	0.135047	0.473355	0.754696	NO
329.172	0.114902	0.17332	0.136357	0.429154	NO
348.354	-0.350827	0.171203	0.00288263	0.0528946	NO
5.02826	0.0520761	0.138191	0.412928	0.712224	NO
22.4303	-0.0367896	0.132876	0.55171	0.803238	NO
0.72357	0.0306236	0.144163	0.44482	0.735536	NO
5875.29	0.036735	0.0915189	0.609067	0.840136	NO
12000.1	-0.141278	0.108581	0.0764904	0.324115	NO
256.953	0.00133918	0.138631	0.988661	0.996147	NO
3329.73	-0.101401	0.118543	0.202362	0.515459	NO
3312.09	-0.0211822	0.141759	0.58708	0.826256	NO
3.38999	0.0200027	0.134079	0.71609	0.890615	NO
344.081	-0.385021	0.11941	0.000108843	0.00617967	NO
492.591	-0.276826	0.115799	0.00248696	0.048361	NO
685.811	-0.0211251	0.120877	0.76282	0.909589	NO
3283.27	0.158305	0.0929567	0.0360131	0.219761	NO
4584.61	0.0580624	0.0914015	0.43633	0.729927	NO
1373.89	-0.0431148	0.138115	0.475141	0.756148	NO
1461.72	0.169124	0.166116	0.0876061	0.346607	NO
50.7173	-0.017424	0.138773	0.698641	0.881988	NO
159.051	0.0154515	0.132424	0.785543	0.91876	NO
3786.25	0.0044886	0.0954315	0.947571	0.982725	NO
765.258	0.000744473	0.133215	0.920165	0.972465	NO
120.62	0.437638	0.611262	0.0163457	0.141963	NO
28.7426	0.125198	0.150393	0.144629	0.441282	NO
100.566	-0.137524	0.227612	0.0324591	0.207597	NO
[truncated: 21,337 more rows]

## Sheet: TARGET_NB_GNB_down_GOenrich
GO term enrichment results based of differentially downregulated genes (Cluster 1 vs. Cluster 0,2,3,4)
GO.ID	Term	Annotated	Significant	Expected	Rank in p.value_classic	p.value_elim	p.value_classic	genes	GeneRatio
GO:0050804	modulation of chemical synaptic transmission	424	7	1.63	4	0.0012	0.00118	ABR,ADORA1,BEGAIN,EPHB1,KIT,LRFN2,NLGN4X	0.0165094
GO:0050965	detection of temperature stimulus involved in sensory perception of pain	16	2	0.06	8	0.0017	0.00169	ADORA1,EPHB1	0.125
GO:0031644	regulation of nervous system process	142	4	0.55	9	0.0022	0.00217	ADORA1,BEGAIN,NLGN4X,TENM4	0.028169
GO:0070932	histone H3 deacetylation	20	2	0.08	11	0.0026	0.00264	HDAC11,HDAC9	0.1
GO:0032288	myelin assembly	21	2	0.08	12	0.0029	0.00291	EPB41L3,TENM4	0.0952381
GO:0001573	ganglioside metabolic process	25	2	0.1	14	0.0041	0.00412	ITGB8,ST6GALNAC5	0.08
GO:0021952	central nervous system projection neuron axonogenesis	26	2	0.1	17	0.0045	0.00445	EPHB1,NFIB	0.0769231
GO:0050890	cognition	292	5	1.12	24	0.0053	0.00527	ADORA1,AFF2,GPR155,KIT,NLGN4X	0.0171233
GO:0019228	neuronal action potential	32	2	0.12	27	0.0067	0.0067	KCNMB2,SCN5A	0.0625
GO:0086004	regulation of cardiac muscle cell contraction	33	2	0.13	29	0.0071	0.00711	ADORA1,SCN5A	0.0606061
GO:0048699	generation of neurons	1495	14	5.74	7	0.0075	0.0014	DISP3,EPB41L3,EPHB1,ETV1,GSDME,HDAC9,IGSF10,KIT,LRRC7,NFIB,NLGN4X,POU3F2,TENM4,UNC5C	0.00936455
GO:0021782	glial cell development	112	3	0.43	32	0.0092	0.00917	HDAC11,POU3F2,TENM4	0.0267857
GO:0014003	oligodendrocyte development	41	2	0.16	35	0.0108	0.01083	HDAC11,TENM4	0.0487805
GO:0007411	axon guidance	227	4	0.87	36	0.0113	0.0113	EPHB1,ETV1,NFIB,UNC5C	0.0176211
GO:0097485	neuron projection guidance	228	4	0.88	37	0.0115	0.01147	EPHB1,ETV1,NFIB,UNC5C	0.0175439
GO:0016266	O-glycan processing	43	2	0.17	38	0.0119	0.01187	C1GALT1C1L,GALNT14	0.0465116
GO:0021537	telencephalon development	245	4	0.94	41	0.0146	0.0146	NFIB,POU3F2,SCN5A,SLC32A1	0.0163265
GO:0061351	neural precursor cell proliferation	144	3	0.55	45	0.018	0.01798	DISP3,EPHB1,POU3F2	0.0208333
GO:0045834	positive regulation of lipid metabolic process	145	3	0.56	46	0.0183	0.01831	ADORA1,DISP3,KIT	0.0206897
GO:0055088	lipid homeostasis	150	3	0.58	48	0.02	0.02001	ADORA1,DISP3,HDAC9	0.02
GO:0030902	hindbrain development	151	3	0.58	49	0.0204	0.02036	NFIB,NLGN4X,SCN5A	0.0198675
GO:0007605	sensory perception of sound	152	3	0.58	50	0.0207	0.02072	ESPNL,GSDME,KIT	0.0197368
GO:0006940	regulation of smooth muscle contraction	60	2	0.23	53	0.0223	0.02231	ADORA1,KIT	0.0333333
GO:0007610	behavior	576	6	2.21	54	0.023	0.02304	ADORA1,AFF2,DACH1,ETV1,KIT,NLGN4X	0.0104167
GO:0030182	neuron differentiation	1349	12	5.18	18	0.024	0.00487	DISP3,EPB41L3,EPHB1,ETV1,GSDME,HDAC9,LRRC7,NFIB,NLGN4X,POU3F2,TENM4,UNC5C	0.00889548
GO:0007420	brain development	746	7	2.87	57	0.024	0.02398	AFF2,NFIB,NLGN4X,POU3F2,SCN5A,SLC32A1,UNC5C	0.00938338
GO:0099173	postsynapse organization	165	3	0.63	58	0.0256	0.02563	EPHB1,LRFN2,NLGN4X	0.0181818
GO:0014855	striated muscle cell proliferation	65	2	0.25	59	0.0259	0.0259	EPHB1,TENM4	0.0307692
GO:0050805	negative regulation of synaptic transmission	67	2	0.26	61	0.0274	0.02739	ADORA1,NLGN4X	0.0298507
GO:0007585	respiratory gaseous exchange by respiratory system	68	2	0.26	62	0.0282	0.02815	ADORA1,DACH1	0.0294118
GO:0050954	sensory perception of mechanical stimulus	173	3	0.66	65	0.0289	0.02894	ESPNL,GSDME,KIT	0.017341
GO:0007417	central nervous system development	1014	10	3.9	21	0.0299	0.00509	AFF2,EPHB1,HDAC11,NFIB,NLGN4X,POU3F2,SCN5A,SLC32A1,TENM4,UNC5C	0.00986193
GO:0060322	head development	789	7	3.03	68	0.0313	0.03128	AFF2,NFIB,NLGN4X,POU3F2,SCN5A,SLC32A1,UNC5C	0.00887199
GO:0040011	locomotion	1754	12	6.74	73	0.0336	0.03363	ADORA1,DACH1,ENO4,EPHB1,ETV1,HDAC9,IGSF10,ITGB8,KIT,NFIB,POU3F2,UNC5C	0.00684151
GO:0061140	lung secretory cell differentiation	10	1	0.04	76	0.0378	0.03778	NFIB	0.1
GO:0036363	transforming growth factor beta activation	10	1	0.04	77	0.0378	0.03778	ITGB8	0.1
GO:0086027	AV node cell to bundle of His cell signaling	10	1	0.04	78	0.0378	0.03778	SCN5A	0.1
GO:0086016	AV node cell action potential	10	1	0.04	79	0.0378	0.03778	SCN5A	0.1
GO:0038007	netrin-activated signaling pathway	10	1	0.04	80	0.0378	0.03778	UNC5C	0.1
GO:0010944	negative regulation of transcription by competitive promoter binding	10	1	0.04	81	0.0378	0.03778	DACH1	0.1
GO:0090394	negative regulation of excitatory postsynaptic potential	10	1	0.04	82	0.0378	0.03778	NLGN4X	0.1
GO:0006527	arginine catabolic process	10	1	0.04	83	0.0378	0.03778	DDAH1	0.1
GO:0099624	atrial cardiac muscle cell membrane repolarization	10	1	0.04	84	0.0378	0.03778	SCN5A	0.1
GO:0070475	rRNA base methylation	10	1	0.04	85	0.0378	0.03778	FDXACB1	0.1
GO:0048103	somatic stem cell division	10	1	0.04	86	0.0378	0.03778	KIT	0.1
GO:0097105	presynaptic membrane assembly	10	1	0.04	87	0.0378	0.03778	NLGN4X	0.1
GO:0007422	peripheral nervous system development	80	2	0.31	88	0.0379	0.03793	ETV1,POU3F2	0.025
GO:0042632	cholesterol homeostasis	81	2	0.31	90	0.0388	0.03879	DISP3,HDAC9	0.0246914
GO:0055092	sterol homeostasis	82	2	0.32	93	0.0397	0.03967	DISP3,HDAC9	0.0243902
GO:0086067	AV node cell to bundle of His cell communication	11	1	0.04	96	0.0415	0.04148	SCN5A	0.0909091
GO:0086070	SA node cell to atrial cardiac muscle cell communication	11	1	0.04	97	0.0415	0.04148	SCN5A	0.0909091
GO:0034969	histone arginine methylation	11	1	0.04	98	0.0415	0.04148	PRMT8	0.0909091
GO:0035246	peptidyl-arginine N-methylation	11	1	0.04	99	0.0415	0.04148	PRMT8	0.0909091
GO:0003093	regulation of glomerular filtration	11	1	0.04	100	0.0415	0.04148	ADORA1	0.0909091
GO:0001967	suckling behavior	11	1	0.04	101	0.0415	0.04148	DACH1	0.0909091
GO:0071679	commissural neuron axon guidance	11	1	0.04	102	0.0415	0.04148	NFIB	0.0909091
GO:0002732	positive regulation of dendritic cell cytokine production	11	1	0.04	103	0.0415	0.04148	KIT	0.0909091
GO:0097090	presynaptic membrane organization	11	1	0.04	104	0.0415	0.04148	NLGN4X	0.0909091
GO:0070933	histone H4 deacetylation	11	1	0.04	105	0.0415	0.04148	HDAC9	0.0909091
GO:0014854	response to inactivity	11	1	0.04	106	0.0415	0.04148	SCN5A	0.0909091
GO:0002327	immature B cell differentiation	11	1	0.04	107	0.0415	0.04148	KIT	0.0909091
GO:0097104	postsynaptic membrane assembly	11	1	0.04	108	0.0415	0.04148	NLGN4X	0.0909091
GO:0042127	regulation of cell population proliferation	1609	11	6.18	109	0.0418	0.04181	ADORA1,DACH1,DDAH1,DISP3,EPHB1,GSDME,KIT,NFIB,POU3F2,SCN5A,TSPAN31	0.00683654
GO:0006493	protein O-linked glycosylation	86	2	0.33	111	0.0432	0.04323	C1GALT1C1L,GALNT14	0.0232558
GO:0060191	regulation of lipase activity	88	2	0.34	113	0.0451	0.04506	HDAC9,KIT	0.0227273
GO:1900037	regulation of cellular response to hypoxia	12	1	0.05	114	0.0452	0.04516	DDAH1	0.0833333
GO:1900272	negative regulation of long-term synaptic potentiation	12	1	0.05	115	0.0452	0.04516	ADORA1	0.0833333
GO:0051152	positive regulation of smooth muscle cell differentiation	12	1	0.05	116	0.0452	0.04516	KIT	0.0833333
GO:0002674	negative regulation of acute inflammatory response	12	1	0.05	117	0.0452	0.04516	ADORA1	0.0833333
GO:0048742	regulation of skeletal muscle fiber development	12	1	0.05	118	0.0452	0.04516	HDAC9	0.0833333
GO:0048934	peripheral nervous system neuron differentiation	12	1	0.05	119	0.0452	0.04516	ETV1	0.0833333
GO:0048935	peripheral nervous system neuron development	12	1	0.05	120	0.0452	0.04516	ETV1	0.0833333
GO:0010623	programmed cell death involved in cell development	12	1	0.05	121	0.0452	0.04516	KIT	0.0833333
GO:0014831	gastro-intestinal system smooth muscle contraction	12	1	0.05	122	0.0452	0.04516	KIT	0.0833333
GO:0001708	cell fate specification	92	2	0.35	124	0.0488	0.0488	POU3F2,TENM4	0.0217391
GO:0002551	mast cell chemotaxis	13	1	0.05	125	0.0488	0.04883	KIT	0.0769231
GO:0060911	cardiac cell fate commitment	13	1	0.05	126	0.0488	0.04883	TENM4	0.0769231
GO:0002087	regulation of respiratory gaseous exchange by nervous system process	13	1	0.05	127	0.0488	0.04883	ADORA1	0.0769231
GO:0045741	positive regulation of epidermal growth factor-activated receptor activity	13	1	0.05	128	0.0488	0.04883	ADORA1	0.0769231
GO:0070254	mucus secretion	13	1	0.05	129	0.0488	0.04883	ADORA1	0.0769231
GO:0005513	detection of calcium ion	13	1	0.05	130	0.0488	0.04883	KCNMB2	0.0769231
GO:0033262	regulation of nuclear cell cycle DNA replication	13	1	0.05	131	0.0488	0.04883	DACH1	0.0769231
GO:0015816	glycine transport	13	1	0.05	132	0.0488	0.04883	SLC32A1	0.0769231
GO:0001973	G protein-coupled adenosine receptor signaling pathway	13	1	0.05	133	0.0488	0.04883	ADORA1	0.0769231
GO:0021554	optic nerve development	13	1	0.05	134	0.0488	0.04883	EPHB1	0.0769231
GO:0031272	regulation of pseudopodium assembly	13	1	0.05	135	0.0488	0.04883	KIT	0.0769231
GO:0031274	positive regulation of pseudopodium assembly	13	1	0.05	136	0.0488	0.04883	KIT	0.0769231
GO:1900452	regulation of long-term synaptic depression	13	1	0.05	137	0.0488	0.04883	ADORA1	0.0769231
GO:0014842	regulation of skeletal muscle satellite cell proliferation	13	1	0.05	138	0.0488	0.04883	EPHB1	0.0769231
GO:0051956	negative regulation of amino acid transport	13	1	0.05	139	0.0488	0.04883	ADORA1	0.0769231
GO:0035588	G protein-coupled purinergic receptor signaling pathway	13	1	0.05	140	0.0488	0.04883	ADORA1	0.0769231
GO:0008285	negative regulation of cell population proliferation	693	6	2.66	141	0.0497	0.04972	ADORA1,DACH1,DDAH1,EPHB1,GSDME,NFIB	0.00865801

## Sheet: TARGET_NB_GNB_up_GOenrich
GO term enrichment results based of differentially upregulated genes (Cluster 1 vs. Cluster 0,2,3,4)
GO.ID	Term	Annotated	Significant	Expected	Rank in p.value_classic	p.value_elim	p.value_classic	genes	GeneRatio
GO:0042632	cholesterol homeostasis	81	15	1.73	6	1.4e-10	1.4e-10	ABCG8,ACSM1,ACSM3,ANGPTL3,APOC2,APOM,CES1,EHD1,FGFR4,HNF4A,LIPC,LIPG,MTTP,PCSK9,SOAT2	0.185185
GO:0070328	triglyceride homeostasis	38	9	0.81	30	7.8e-08	7.8e-08	ABCG8,ACSM2A,ANGPTL3,ANGPTL4,ANGPTL8,APOC2,GCKR,HNF4A,LIPC	0.236842
GO:0006953	acute-phase response	48	9	1.02	44	6.6e-07	6.6e-07	CRP,F2,HP,ORM1,ORM2,PTGS2,SAA2,SAA4,SERPINA1	0.1875
GO:0051004	regulation of lipoprotein lipase activity	18	6	0.38	47	1.3e-06	1.3e-06	ANGPTL3,ANGPTL4,APOC1,APOC2,FURIN,PCSK6	0.333333
GO:0042178	xenobiotic catabolic process	36	7	0.77	75	9.2e-06	9.2e-06	CYP1A1,CYP2A7,CYP2C8,CYP2E1,CYP2J2,CYP3A4,CYP3A5	0.194444
GO:0008210	estrogen metabolic process	37	7	0.79	82	1.1e-05	1.1e-05	CYP1A1,CYP2C8,CYP3A4,CYP3A5,HSD17B2,TIPARP,UGT2B15	0.189189
GO:0071347	cellular response to interleukin-1	107	11	2.28	97	1.8e-05	1.8e-05	CCL25,EDN1,FGB,HYAL1,ICAM1,IL1R1,IL1RN,IRAK2,NKX3-1,TFPI,ZC3H12A	0.102804
GO:0009063	cellular amino acid catabolic process	108	11	2.3	99	1.9e-05	1.9e-05	ALDH8A1,AMDHD1,ARG1,FTCD,HAL,HPD,PIPOX,SDS,TAT,TDO2,UROC1	0.101852
GO:0043691	reverse cholesterol transport	17	5	0.36	102	2.1e-05	2.1e-05	APOC2,APOM,CES1,LIPC,LIPG	0.294118
GO:0061844	antimicrobial humoral immune response mediated by antimicrobial peptide	73	9	1.56	107	2.4e-05	2.4e-05	ANG,CXCL1,CXCL2,CXCL6,DEFB1,F2,H2BC4,H2BC6,HRG	0.123288
GO:0045987	positive regulation of smooth muscle contraction	30	6	0.64	116	3.5e-05	3.5e-05	ADRA2B,EDN1,OXT,PTGS2,SPHK1,SPX	0.2
GO:0032782	bile acid secretion	10	4	0.21	119	3.8e-05	3.8e-05	CES1,SLC10A1,SLC51A,SLC9A3R1	0.4
GO:0006547	histidine metabolic process	10	4	0.21	120	3.8e-05	3.8e-05	AMDHD1,FTCD,HAL,UROC1	0.4
GO:0019373	epoxygenase P450 pathway	19	5	0.4	121	3.9e-05	3.9e-05	CYP1A1,CYP2A7,CYP2C8,CYP2E1,CYP2J2	0.263158
GO:0042573	retinoic acid metabolic process	33	6	0.7	134	6.1e-05	6.1e-05	ALDH8A1,CYP1A1,CYP26B1,CYP2C8,CYP3A4,CYP3A5	0.181818
GO:0006536	glutamate metabolic process	33	6	0.7	135	6.1e-05	6.1e-05	AMDHD1,FTCD,HAL,SLC7A11,TAT,UROC1	0.181818
GO:0006633	fatty acid biosynthetic process	154	15	3.28	45	6.9e-05	1.1e-06	ACADL,ACSM1,ACSM2A,ACSM2B,ACSM3,APOC1,APOC2,CYP1A1,CYP2C8,CYP2E1,CYP3A4,EDN1,LIPC,LIPG,PTGS2	0.0974026
GO:0043567	regulation of insulin-like growth factor receptor signaling pathway	22	5	0.47	143	8.3e-05	8.3e-05	AR,BMP2,IGFBP3,NKX3-1,WNT1	0.227273
GO:0015791	polyol transport	12	4	0.26	144	8.8e-05	8.8e-05	AQP3,AQP9,SLC2A13,SLC5A1	0.333333
GO:0008285	negative regulation of cell population proliferation	693	34	14.77	70	9.4e-05	5.7e-06	ACKR3,ADM,ANG,AR,ARG1,ATF5,B4GALT1,BMP2,CRP,CXCL1,EPPK1,EREG,FOXJ1,HNF4A,HRAS,HRG,IFNG,IGFBP3,INHBA,IRF1,KDF1,KLF10,LIF,MARVELD3,NKX3-1,PELI1,PTGDR2,PTGS2,SCGB1A1,SLC9A3R1,SMAD7,SOD2,SULF1,TOB1	0.049062
GO:0006805	xenobiotic metabolic process	106	15	2.26	15	0.0001	7.1e-09	ACSM1,ACSM2B,CYP1A1,CYP26B1,CYP2A7,CYP2C8,CYP2E1,CYP2J2,CYP3A4,CYP3A5,FMO5,HNF4A,SMOX,SULT1A2,UGT2B15	0.141509
GO:0032375	negative regulation of cholesterol transport	13	4	0.28	157	0.00012	0.00012	ABCG8,APOC1,APOC2,PCSK9	0.307692
GO:0051709	regulation of killing of cells of other organism	13	4	0.28	158	0.00012	0.00012	ARG1,CXCL6,F2RL1,IFNG	0.307692
GO:0033344	cholesterol efflux	54	7	1.15	167	0.00014	0.00014	ABCG8,APOC1,APOC2,APOM,CES1,NFKBIA,SOAT2	0.12963
GO:0010951	negative regulation of endopeptidase activity	233	15	4.96	168	0.00015	0.00015	AMBP,C5,FURIN,HRG,ITIH2,LCN1,PLAUR,PTGS2,RAG1,SERPINA1,SERPINA4,SPINK1,TFPI,TIMP1,TNFSF14	0.0643777
GO:0061436	establishment of skin barrier	25	5	0.53	173	0.00016	0.00016	CYP26B1,GRHL1,KDF1,LSR,UGCG	0.2
GO:0030258	lipid modification	210	14	4.47	178	0.00017	0.00017	ACADL,ACSM1,APOC1,CYP1A1,CYP2C8,CYP2E1,CYP3A4,CYP3A5,HAO1,PLIN5,PLPP2,SLC27A2,SOAT2,SPHK1	0.0666667
GO:0009968	negative regulation of signal transduction	1183	44	25.21	189	0.00022	0.00022	ACKR3,ADGRG3,ADM,AJUBA,ALPK2,AMBP,AR,ARG1,BMP2,CHRD,CRHBP,CSF2,CYP26B1,ERRFI1,F2RL1,FGB,GIPR,GPRC5A,HRG,HSPA5,ICAM1,IGFBP3,IL1RN,ITPRIP,LIF,MAP2K3,MARVELD3,NFKBIA,NKX3-1,PLAUR,PLIN5,PRAP1,PTGS2,PTPRE,SLC9A3R1,SMAD7,SOD2,SPINK1,SULF1,TOB1,VASN,VNN1,WNT1,ZC3H12A	0.0371936
GO:0006954	inflammatory response	731	41	15.58	18	0.00023	1.6e-08	ADM,B4GALT1,BMP2,C5,CCL25,CREB3L3,CRHBP,CRP,CXCL1,CXCL2,CXCL6,CYP26B1,ELF3,F12,F2,F2RL1,FURIN,HP,HYAL1,ICAM1,IFNG,IL1R1,IL1RN,IL23A,IL27,IRAK2,MAP2K3,NFKBIA,ORM1,ORM2,PTGS2,RIPK2,SAA2,SAA4,SCGB1A1,SERPINA1,SPHK1,TIMP1,TRAF3IP2,VNN1,ZC3H12A	0.0560876
GO:0034375	high-density lipoprotein particle remodeling	16	4	0.34	202	0.0003	0.0003	APOC1,APOM,LIPC,LIPG	0.25
GO:0070365	hepatocyte differentiation	16	4	0.34	203	0.0003	0.0003	CYP1A1,HNF4A,KRT18,WNT1	0.25
GO:0006334	nucleosome assembly	123	10	2.62	204	0.0003	0.0003	H1-2,H1-3,H1-4,H2BC18,H2BC19P,H2BC4,H2BC6,H3-3B,H3C1,H3C4	0.0813008
GO:0010565	regulation of cellular ketone metabolic process	124	10	2.64	207	0.00032	0.00032	ACADL,ADM,APOC1,APOC2,BMP2,CES1,FGFR4,PLIN5,PTGS2,SLC7A11	0.0806452
GO:0060395	SMAD protein signal transduction	82	8	1.75	213	0.00036	0.00036	BMP2,HNF4A,INHBA,INHBC,INHBE,LEFTY1,SMAD7,TOB1	0.097561
GO:0060192	negative regulation of lipase activity	17	4	0.36	217	0.00039	0.00039	ANGPTL3,ANGPTL4,APOC1,PLIN5	0.235294
GO:0070098	chemokine-mediated signaling pathway	86	8	1.83	227	0.00049	0.00049	ACKR3,CCL25,CXCL1,CXCL2,CXCL6,EDN1,RBM15,THPO	0.0930233
GO:0001818	negative regulation of cytokine production	264	15	5.63	235	0.00057	0.00057	ANXA4,ARG1,ERRFI1,F2,F2RL1,FOXJ1,FURIN,IFNG,IL23A,INHBA,ORM1,RNF128,SCGB1A1,SMAD7,ZC3H12A	0.0568182
GO:0001666	response to hypoxia	296	16	6.31	239	0.00064	0.00064	ADM,AJUBA,ANG,ANGPTL4,AQP3,BMP2,CYP1A1,EDN1,F7,ICAM1,NKX3-1,PLOD2,PTGS2,SOD2,STC1,VASN	0.0540541
GO:0007566	embryo implantation	50	6	1.07	240	0.00065	0.00065	A1CF,LIF,PTGS2,SCGB1A1,STC1,TIMP1	0.12
GO:0050830	defense response to Gram-positive bacterium	90	8	1.92	245	0.00067	0.00067	ANG,CRP,DEFB1,FCN2,H2BC4,H2BC6,RIPK2,ZG16	0.0888889
GO:0010042	response to manganese ion	20	4	0.43	252	0.00075	0.00075	ARG1,HSPA5,PTGS2,SOD2	0.2
GO:0045620	negative regulation of lymphocyte differentiation	52	6	1.11	260	0.0008	0.0008	FOXJ1,ID2,INHBA,IRF1,SMAD7,ZC3H12A	0.115385
GO:0002064	epithelial cell development	218	13	4.65	265	0.00083	0.00083	AR,B4GALT1,F2RL1,FOXA1,FOXJ1,GRHL2,HNF4A,ICAM1,KDF1,MARVELD2,SLC9A3R1,STC1,TJP3	0.059633
GO:0071356	cellular response to tumor necrosis factor	218	13	4.65	266	0.00083	0.00083	CCL25,CRHBP,EDN1,F2RL1,HYAL1,ICAM1,KRT18,KRT8,NFKBIA,NKX3-1,SPHK1,TRAF3IP2,ZC3H12A	0.059633
GO:0008202	steroid metabolic process	309	29	6.58	2	0.00087	2.4e-11	ACADL,ADM,ANGPTL3,APOC1,BAAT,BMP2,CES1,CYP1A1,CYP26B1,CYP2C8,CYP2E1,CYP3A4,CYP3A5,FGFR4,FMO5,HSD17B2,IFNG,LIPC,NPC1L1,PCSK9,RDH16,SDR42E2,SEC14L2,SLC27A2,SOAT2,SRD5A2,SULT1A2,TIPARP,UGT2B15	0.0938511
GO:0071222	cellular response to lipopolysaccharide	195	12	4.16	278	0.001	0.001	ARG1,CSF2,CSF3,CXCL1,CXCL2,CXCL6,ICAM1,IRAK2,NFKBIA,RIPK2,TFPI,ZC3H12A	0.0615385
GO:0042060	wound healing	411	25	8.76	58	0.00101	2.8e-06	ADRA2B,AJUBA,B4GALT1,DSP,EDN1,EPPK1,EREG,F12,F2,F2RL1,F5,F7,FER1L5,FGB,HGFAC,HNF4A,HRAS,HRG,ITGA5,PLAUR,PROZ,SERPINA1,SLC7A11,TFPI,TIMP1	0.0608273
GO:0010985	negative regulation of lipoprotein particle clearance	10	3	0.21	284	0.00103	0.00103	APOC1,APOC2,PCSK9	0.3
GO:0042045	epithelial fluid transport	10	3	0.21	285	0.00103	0.00103	CSF2,EDN1,SLC5A1	0.3
GO:0009750	response to fructose	10	3	0.21	286	0.00103	0.00103	GCKR,KRT18,PTGS2	0.3
GO:0006833	water transport	22	4	0.47	292	0.00109	0.00109	AQP3,AQP8,AQP9,SLC5A1	0.181818
GO:0030194	positive regulation of blood coagulation	23	4	0.49	306	0.0013	0.0013	F12,F2,F7,HRG	0.173913
GO:0098856	intestinal lipid absorption	21	5	0.45	137	0.00132	6.6e-05	ABCG8,NPC1L1,PRAP1,SOAT2,UGCG	0.238095
GO:0044062	regulation of excretion	24	5	0.51	163	0.00132	0.00013	EDN1,OXT,SLC9A3R1,SPX,STC1	0.208333
GO:0045580	regulation of T cell differentiation	143	12	3.05	131	0.00136	5.7e-05	CYP26B1,FOXJ1,IFNG,IL23A,IL27,IRF1,PNP,RAG1,RIPK2,SMAD7,VNN1,ZC3H12A	0.0839161
GO:0001867	complement activation, lectin pathway	11	3	0.23	316	0.00139	0.00139	FCN2,FCN3,MASP2	0.272727
GO:0034384	high-density lipoprotein particle clearance	11	3	0.23	317	0.00139	0.00139	APOC2,APOM,LIPG	0.272727
GO:0034379	very-low-density lipoprotein particle assembly	11	3	0.23	318	0.00139	0.00139	APOC1,MTTP,SOAT2	0.272727
GO:0070944	neutrophil-mediated killing of bacterium	11	3	0.23	319	0.00139	0.00139	CXCL6,F2,F2RL1	0.272727
GO:0006672	ceramide metabolic process	101	8	2.15	321	0.00142	0.00142	CYP4F22,FUT3,FUT5,FUT6,GBA3,PLPP2,SPHK1,UGCG	0.0792079
GO:0034142	toll-like receptor 4 signaling pathway	40	5	0.85	328	0.00152	0.00152	F2RL1,NFKBIA,PELI1,RIPK2,S100A14	0.125
GO:0031638	zymogen activation	59	6	1.26	332	0.00156	0.00156	F12,FGB,FURIN,HGFAC,HP,RIPK2	0.101695
GO:2000242	negative regulation of reproductive process	59	6	1.26	333	0.00156	0.00156	LIF,NKX3-1,OVGP1,PTGDR2,SULF1,TIMP1	0.101695
GO:0061138	morphogenesis of a branching epithelium	179	11	3.81	339	0.00162	0.00162	ADM,AR,BMP2,EDN1,FOXA1,GRHL2,NKX3-1,RBM15,SALL1,SULF1,WNT1	0.0614525
GO:2000241	regulation of reproductive process	164	14	3.49	83	0.00168	1.1e-05	AR,B4GALT1,DEFB1,GPR3,INHBA,LIF,NKX3-1,OVGP1,OXT,PHLDA2,PTGDR2,SPINK1,SULF1,TIMP1	0.0853659
GO:0010884	positive regulation of lipid storage	25	4	0.53	345	0.0018	0.0018	EHD1,PLIN2,PLIN5,ZC3H12A	0.16
GO:0060740	prostate gland epithelium morphogenesis	25	4	0.53	346	0.0018	0.0018	AR,FOXA1,NKX3-1,SULF1	0.16
GO:0032370	positive regulation of lipid transport	82	7	1.75	348	0.00182	0.00182	CES1,EDN1,LIPG,NFKBIA,NKX3-1,OXT,PRAP1	0.0853659
GO:0008228	opsonization	12	3	0.26	350	0.00183	0.00183	C4BPA,CRP,FCN2	0.25
GO:0048711	positive regulation of astrocyte differentiation	12	3	0.26	351	0.00183	0.00183	BMP2,ID2,LIF	0.25
GO:0055062	phosphate ion homeostasis	12	3	0.26	352	0.00183	0.00183	FGFR4,SLC34A3,SLC9A3R1	0.25
GO:0044706	multi-multicellular organism process	216	19	4.6	36	0.00187	2e-07	A1CF,ACR,ADM,ADRA2B,AMBP,AR,ARG1,B4GALT1,CRHBP,CYP1A1,EDN1,ENDOU,LIF,OVGP1,OXT,PTGS2,SCGB1A1,STC1,TIMP1	0.087963
GO:0030336	negative regulation of cell migration	268	14	5.71	358	0.0019	0.0019	C5,CCL25,CHRD,EPPK1,GADD45A,HAS1,HRG,IGFBP3,MARVELD3,SLC9A3R1,SMAD7,STC1,SULF1,TIMP1	0.0522388
GO:0030855	epithelial cell differentiation	604	35	12.87	32	0.00195	8.6e-08	ANXA4,AQP3,AR,B4GALT1,BMP2,CDHR2,CES1,CYP1A1,CYP26B1,DSP,EHF,ELF3,EREG,ERRFI1,F2RL1,FOXA1,FOXJ1,GRHL1,GRHL2,HNF4A,HOXB5,ICAM1,ID2,IFNG,KDF1,KRT18,LIF,MARVELD2,SALL1,SLC7A11,SLC9A3R1,STC1,TJP3,UGCG,WNT1	0.057947
GO:0008284	positive regulation of cell population proliferation	908	33	19.35	363	0.00199	0.00199	ADM,ANG,AR,ARG1,B4GALT1,BMP2,CHRD,CNTF,CSF2,CSF3,EDN1,EREG,ERN1,F2,FGFR4,HRAS,HYAL1,ID2,IFNG,IL23A,KLB,LAMC2,LIF,LRG1,NKX3-1,PELI1,PNP,PTGS2,RIPK2,SPHK1,THPO,TIMP1,WNT1	0.0363436
GO:0015849	organic acid transport	300	15	6.39	364	0.00204	0.00204	AQP9,ARG1,EDN1,OXT,PLIN2,SLC10A1,SLC23A1,SLC27A2,SLC51A,SLC6A1,SLC6A7,SLC7A11,SLC7A5P1,SLC9A3R1,SPX	0.05
GO:0042537	benzene-containing compound metabolic process	26	4	0.55	366	0.00209	0.00209	ACSM1,ALDH8A1,CYP2E1,TDO2	0.153846
GO:0050810	regulation of steroid biosynthetic process	63	6	1.34	371	0.0022	0.0022	ADM,BMP2,CES1,FGFR4,IFNG,SEC14L2	0.0952381
GO:1901606	alpha-amino acid catabolic process	85	7	1.81	373	0.00224	0.00224	ALDH8A1,ARG1,HPD,PIPOX,SDS,TAT,TDO2	0.0823529
GO:0097191	extrinsic apoptotic signaling pathway	216	12	4.6	378	0.00237	0.00237	AR,BCL2A1,CSF2,FGB,G0S2,ICAM1,IFNG,INHBA,ITPRIP,KRT18,KRT8,PPP2R1B	0.0555556
GO:0010035	response to inorganic substance	556	26	11.85	172	0.00237	0.00016	ADCY10,AQP3,AQP9,ARG1,CRHBP,CSF2,CYP1A1,CYP2E1,EDN1,ERN1,FGB,GIPR,HP,HSPA5,ICAM1,KRT8,MT1F,MTTP,PTGS2,SCGB1A1,SLC5A1,SLC6A1,SOD2,SPHK1,TAT,ZC3H12A	0.0467626
GO:0050731	positive regulation of peptidyl-tyrosine phosphorylation	188	11	4.01	381	0.00238	0.00238	CNTF,CNTN1,CSF2,CSF3,EREG,ICAM1,IFNG,IL23A,ITGA5,LIF,RIPK2	0.0585106
GO:0044070	regulation of anion transport	86	7	1.83	383	0.00239	0.00239	ARG1,CES1,EDN1,OXT,SLC10A1,SLC6A1,STC1	0.0813953
GO:0042402	cellular biogenic amine catabolic process	27	4	0.58	386	0.00242	0.00242	CHDH,DMGDH,SMOX,TDO2	0.148148
GO:0042157	lipoprotein metabolic process	135	9	2.88	390	0.00244	0.00244	ANGPTL8,APOC1,APOM,LIPG,MTTP,NPC1L1,PCSK9,PIGA,UGCG	0.0666667
GO:0022409	positive regulation of cell-cell adhesion	276	14	5.88	392	0.00249	0.00249	FGB,FOXA1,FUT3,ICAM1,IFNG,IL23A,MAP3K8,PLAUR,PNP,RAG1,RIPK2,SMAD7,TNFSF14,VNN1	0.0507246
GO:0019229	regulation of vasoconstriction	65	6	1.39	393	0.00258	0.00258	ADM,ADRA2B,EDN1,FGB,ICAM1,PTGS2	0.0923077
GO:0050878	regulation of body fluid levels	377	27	8.03	24	0.00277	4.2e-08	ADM,ADRA2B,AQP3,CYP26B1,EDN1,F12,F2,F2RL1,F5,F7,FGB,GRHL1,HGFAC,HNF4A,HRG,KDF1,LSR,MYO5B,OXT,P2RY2,PLAUR,PROZ,SERPINA1,SLC7A11,TFPI,TRAF3IP2,UGCG	0.071618
GO:0009312	oligosaccharide biosynthetic process	28	4	0.6	406	0.00277	0.00277	B4GALT1,FUT3,FUT5,FUT6	0.142857
GO:0045940	positive regulation of steroid metabolic process	28	4	0.6	407	0.00277	0.00277	ADM,APOC1,CES1,IFNG	0.142857
GO:0007565	female pregnancy	190	15	4.05	88	0.00284	1.4e-05	A1CF,ADM,ADRA2B,AMBP,AR,ARG1,CRHBP,ENDOU,LIF,OVGP1,OXT,PTGS2,SCGB1A1,STC1,TIMP1	0.0789474
GO:0051917	regulation of fibrinolysis	14	3	0.3	417	0.00293	0.00293	F12,F2,HRG	0.214286
GO:0030225	macrophage differentiation	47	5	1	426	0.00315	0.00315	CSF2,ID2,IFNG,INHBA,LIF	0.106383
GO:0042759	long-chain fatty acid biosynthetic process	29	4	0.62	427	0.00316	0.00316	CYP1A1,CYP2C8,CYP2E1,CYP3A4	0.137931
GO:0019433	triglyceride catabolic process	29	4	0.62	428	0.00316	0.00316	APOC2,LIPC,LIPG,PLIN5	0.137931
GO:0120192	tight junction assembly	68	6	1.45	432	0.00324	0.00324	CLDN14,CLDN2,GRHL2,LSR,MARVELD2,MARVELD3	0.0882353
GO:0008217	regulation of blood pressure	183	13	3.9	170	0.00355	0.00016	ACSM3,ADM,ADRA2B,ANPEP,AR,EDN1,F2RL1,ID2,MYH6,OXT,PTGS2,SOD2,SPX	0.0710383
GO:1900745	positive regulation of p38MAPK cascade	30	4	0.64	443	0.00359	0.00359	BMP2,GADD45A,SPHK1,ZC3H12A	0.133333
GO:0090181	regulation of cholesterol metabolic process	30	4	0.64	444	0.00359	0.00359	ACADL,CES1,FMO5,SEC14L2	0.133333
GO:0008209	androgen metabolic process	30	4	0.64	445	0.00359	0.00359	ADM,CYP3A4,SRD5A2,TIPARP	0.133333
GO:0006570	tyrosine metabolic process	15	3	0.32	448	0.00361	0.00361	HPD,TAT,TTC36	0.2
GO:0016584	nucleosome positioning	15	3	0.32	449	0.00361	0.00361	H1-2,H1-3,H1-4	0.2
GO:0055091	phospholipid homeostasis	15	3	0.32	450	0.00361	0.00361	ANGPTL3,HNF4A,LIPG	0.2
GO:0010862	positive regulation of pathway-restricted SMAD protein phosphorylation	49	5	1.04	451	0.00378	0.00378	BMP2,INHBA,INHBC,INHBE,LEFTY1	0.102041
GO:0009395	phospholipid catabolic process	49	5	1.04	452	0.00378	0.00378	ANGPTL3,APOC1,APOC2,LIPC,LIPG	0.102041
GO:0002230	positive regulation of defense response to virus by host	31	4	0.66	457	0.00405	0.00405	IL23A,IL27,TRAF3IP2,ZC3H12A	0.129032
GO:0042572	retinol metabolic process	50	5	1.07	460	0.00413	0.00413	CYP1A1,CYP2C8,CYP3A4,CYP3A5,RDH16	0.1
GO:0032729	positive regulation of interferon-gamma production	72	6	1.53	463	0.00431	0.00431	F2RL1,HRAS,IL1R1,IL23A,IL27,RIPK2	0.0833333
GO:0006957	complement activation, alternative pathway	16	3	0.34	465	0.00437	0.00437	C5,C9,CFB	0.1875
GO:0002827	positive regulation of T-helper 1 type immune response	16	3	0.34	466	0.00437	0.00437	IL1R1,IL23A,RIPK2	0.1875
GO:0009074	aromatic amino acid family catabolic process	16	3	0.34	467	0.00437	0.00437	HPD,TAT,TDO2	0.1875
GO:0042481	regulation of odontogenesis	16	3	0.34	468	0.00437	0.00437	BMP2,EDN1,SP6	0.1875
GO:0006637	acyl-CoA metabolic process	96	7	2.05	470	0.00443	0.00443	ACSM1,ACSM2A,ACSM2B,ACSM3,BAAT,PIPOX,TDO2	0.0729167
GO:0019835	cytolysis	32	4	0.68	473	0.00455	0.00455	C5,C9,F2,HRG	0.125
GO:0051241	negative regulation of multicellular organismal process	975	46	20.78	40	0.00456	3.4e-07	ABCG8,ADM,ALPK2,ANXA4,APOC1,APOC2,APOM,ARG1,BMP2,CNTF,CRHBP,EDN1,EPPK1,ERRFI1,F12,F2,F2RL1,FGB,FOXA1,FOXJ1,FURIN,GADD45A,GRHL2,HRG,ID2,IFNG,IL23A,INHBA,IRF1,MARVELD3,NKX3-1,ORM1,OXT,PCSK9,PTGDR2,PTGS2,RNF128,SCGB1A1,SMAD7,SPX,STC1,SULF1,TFPI,TIMP1,VASN,ZC3H12A	0.0471795
GO:1901222	regulation of NIK/NF-kappaB signaling	97	7	2.07	476	0.00469	0.00469	ADGRG3,EDN1,IL23A,NFKBIA,SPHK1,TNFSF14,ZC3H12A	0.0721649
GO:0009410	response to xenobiotic stimulus	446	30	9.5	22	0.00471	3e-08	ABCG8,ACSM1,ACSM2B,ARG1,CRHBP,CYP1A1,CYP26B1,CYP2A7,CYP2C8,CYP2E1,CYP2J2,CYP3A4,CYP3A5,EDN1,FMO5,HNF4A,HSPA5,ICAM1,INHBA,NAT8,PLIN2,PNP,PTGS2,SCGB1A1,SLC10A1,SMOX,SOD2,SULT1A2,TRAF3IP2,UGT2B15	0.0672646
GO:0071320	cellular response to cAMP	52	5	1.11	478	0.00489	0.00489	AQP8,AQP9,CRHBP,HSPA5,STC1	0.0961538
GO:0048644	muscle organ morphogenesis	74	6	1.58	480	0.00493	0.00493	BMP2,CNTF,DSP,LIF,MYH6,SMAD7	0.0810811
GO:2000379	positive regulation of reactive oxygen species metabolic process	74	6	1.58	481	0.00493	0.00493	CRP,F2,F2RL1,GADD45A,SOD2,ZC3H12A	0.0810811
GO:0042886	amide transport	299	14	6.37	485	0.00507	0.00507	AQP3,AQP9,CRHBP,EDN1,FGB,GIPR,GLTPD2,HNF1A,HNF4A,IFNG,IL1RN,MTTP,SLC7A11,SLC9A3R1	0.0468227
GO:0043065	positive regulation of apoptotic process	497	20	10.59	488	0.00511	0.00511	ADCY10,ADM,B4GALT1,BMP2,FOXA1,G0S2,GADD45A,HRG,IFNG,IGFBP3,INHBA,NKX3-1,PCSK9,PHLDA2,PPP2R1B,PTGS2,RIPK2,SLC9A3R1,SOD2,ZC3H12A	0.0402414
GO:0043410	positive regulation of MAPK cascade	464	22	9.89	220	0.00519	0.00042	ACKR3,ADRA2B,AJUBA,AR,BMP2,CCL25,EDN1,ERN1,F2RL1,FGB,FGFR4,GADD45A,HRAS,ICAM1,KLB,LIF,MAP2K3,RIPK2,SPHK1,THPO,UNC5CL,ZC3H12A	0.0474138
GO:0036065	fucosylation	17	3	0.36	490	0.00523	0.00523	FUT3,FUT5,FUT6	0.176471
GO:0033139	regulation of peptidyl-serine phosphorylation of STAT protein	17	3	0.36	491	0.00523	0.00523	GADD45A,IFNG,LIF	0.176471
GO:0071397	cellular response to cholesterol	17	3	0.36	492	0.00523	0.00523	CES1,GRAMD1C,INHBA	0.176471
GO:0070293	renal absorption	17	3	0.36	493	0.00523	0.00523	AQP3,HNF1A,SLC9A3R1	0.176471
GO:0006577	amino-acid betaine metabolic process	17	3	0.36	494	0.00523	0.00523	ACADL,CHDH,DMGDH	0.176471
GO:0050678	regulation of epithelial cell proliferation	332	15	7.07	495	0.00524	0.00524	ANG,AR,ARG1,B4GALT1,BMP2,EPPK1,EREG,ERRFI1,HRAS,HYAL1,KDF1,LRG1,MARVELD3,NKX3-1,SULF1	0.0451807
GO:0050829	defense response to Gram-negative bacterium	75	6	1.6	497	0.00526	0.00526	CXCL6,DEFB1,F2,F2RL1,FCN2,IL23A	0.08
GO:0002823	negative regulation of adaptive immune response based on somatic recombination of immune receptors built from immunoglobulin superfamily domains	53	5	1.13	499	0.00531	0.00531	ARG1,C4BPA,FOXJ1,SMAD7,ZC3H12A	0.0943396
GO:0006814	sodium ion transport	239	12	5.09	500	0.00535	0.00535	CNTN1,FXYD2,PCSK9,PRSS8,SLC10A1,SLC17A4,SLC23A1,SLC34A3,SLC5A1,SLC6A1,SLC6A7,SLC9A3R1	0.0502092
GO:0007584	response to nutrient	172	12	3.67	208	0.00555	0.00033	ABCG8,AQP3,ARG1,C2,CYP1A1,CYP26B1,F7,GIPR,LIPG,PTGS2,SOD2,STC1	0.0697674
GO:0031128	developmental induction	34	4	0.72	507	0.00568	0.00568	AR,BMP2,SALL1,WNT1	0.117647
GO:0048662	negative regulation of smooth muscle cell proliferation	54	5	1.15	509	0.00575	0.00575	ANG,BMP2,IFNG,IGFBP3,SOD2	0.0925926
GO:0001912	positive regulation of leukocyte mediated cytotoxicity	54	5	1.15	510	0.00575	0.00575	ARG1,CD1A,CD1B,F2RL1,IL23A	0.0925926
GO:1903038	negative regulation of leukocyte cell-cell adhesion	127	8	2.71	513	0.00587	0.00587	ARG1,CCL25,FOXJ1,IRF1,PELI1,SCGB1A1,SMAD7,ZC3H12A	0.0629921
GO:0033189	response to vitamin A	18	3	0.38	523	0.00617	0.00617	ARG1,CYP1A1,CYP26B1	0.166667
GO:2000319	regulation of T-helper 17 cell differentiation	18	3	0.38	524	0.00617	0.00617	IL23A,SMAD7,ZC3H12A	0.166667
GO:1902074	response to salt	18	3	0.38	525	0.00617	0.00617	EDN1,HSPA5,ZC3H12A	0.166667
GO:0009404	toxin metabolic process	18	3	0.38	526	0.00617	0.00617	CYP1A1,CYP3A4,CYP3A5	0.166667
GO:0030299	intestinal cholesterol absorption	18	3	0.38	527	0.00617	0.00617	ABCG8,NPC1L1,SOAT2	0.166667
GO:0046653	tetrahydrofolate metabolic process	18	3	0.38	528	0.00617	0.00617	ALDH1L1,FTCD,PIPOX	0.166667
GO:0030728	ovulation	18	3	0.38	529	0.00617	0.00617	EREG,INHBA,PTGS2	0.166667
GO:0006694	steroid biosynthetic process	166	14	3.54	87	0.00624	1.3e-05	ADM,BAAT,BMP2,CES1,CYP1A1,CYP3A4,FGFR4,HSD17B2,IFNG,NPC1L1,SDR42E2,SEC14L2,SLC27A2,SRD5A2	0.0843373
GO:1901605	alpha-amino acid metabolic process	190	19	4.05	21	0.00625	2.6e-08	AGMAT,ALDH8A1,AMDHD1,ARG1,BAAT,FTCD,GFPT2,GLYATL1,HAL,HNF4A,HPD,PIPOX,PLOD2,SDS,SLC7A11,TAT,TDO2,TTC36,UROC1	0.1
GO:0006699	bile acid biosynthetic process	35	4	0.75	533	0.0063	0.0063	BAAT,CES1,FGFR4,SLC27A2	0.114286
GO:0045766	positive regulation of angiogenesis	156	9	3.32	534	0.00631	0.00631	ADM,ANGPTL3,ANGPTL4,C5,HYAL1,ITGA5,LRG1,SPHK1,ZC3H12A	0.0576923
GO:0046889	positive regulation of lipid biosynthetic process	78	6	1.66	537	0.00637	0.00637	ADM,APOC2,HSD17B13,IFNG,PLIN5,PTGS2	0.0769231
GO:0006869	lipid transport	378	28	8.05	16	0.00661	1.1e-08	ABCG8,APOC1,APOC2,APOM,AQP9,CES1,CFHR4,EDN1,FURIN,GLTPD2,GRAMD1C,INHBA,LIPC,LIPG,MTTP,NFKBIA,NKX3-1,NPC1L1,OXT,PCSK9,PLIN2,PRAP1,SLC10A1,SLC27A2,SLC51A,SOAT2,SPX,UGCG	0.0740741
GO:0009636	response to toxic substance	246	12	5.24	543	0.00668	0.00668	APOM,ARG1,CES1,CYP1A1,GPX2,HP,MT1F,PTGS2,SLC23A1,SLC6A1,SLC7A11,SOD2	0.0487805
GO:0019731	antibacterial humoral response	56	5	1.19	545	0.00671	0.00671	ANG,DEFB1,FGB,H2BC4,H2BC6	0.0892857
GO:0071385	cellular response to glucocorticoid stimulus	56	5	1.19	546	0.00671	0.00671	ARG1,EDN1,ERRFI1,ICAM1,STC1	0.0892857
GO:0032496	response to lipopolysaccharide	328	20	6.99	111	0.00678	2.7e-05	ADM,ARG1,CSF2,CSF3,CXCL1,CXCL2,CXCL6,CYP1A1,EDN1,ICAM1,IRAK2,NFKBIA,PELI1,PTGS2,RIPK2,S100A14,SCGB1A1,SOD2,TFPI,ZC3H12A	0.0609756
GO:0045616	regulation of keratinocyte differentiation	36	4	0.77	551	0.00698	0.00698	AQP3,ERRFI1,GRHL1,GRHL2	0.111111
GO:0044060	regulation of endocrine process	36	4	0.77	552	0.00698	0.00698	CRHBP,F2RL1,INHBA,NKX3-1	0.111111
GO:2001233	regulation of apoptotic signaling pathway	344	15	7.33	554	0.0072	0.0072	ACKR3,AR,CSF2,FGB,G0S2,ICAM1,INHBA,ITPRIP,NKX3-1,PLAUR,PPP2R1B,PTGS2,SLC9A3R1,SOD2,VNN1	0.0436047
GO:0070989	oxidative demethylation	19	3	0.4	555	0.00722	0.00722	CYP2C8,CYP3A4,CYP3A5	0.157895
GO:0042359	vitamin D metabolic process	19	3	0.4	556	0.00722	0.00722	CYP1A1,CYP3A4,IFNG	0.157895
GO:0002763	positive regulation of myeloid leukocyte differentiation	57	5	1.21	557	0.00723	0.00723	ID2,IFNG,IL23A,KLF10,LIF	0.0877193
GO:0030335	positive regulation of cell migration	514	20	10.95	562	0.00731	0.00731	ACKR3,ANGPTL3,BMP2,EDN1,F2RL1,F7,GRB7,HRAS,HSPA5,HYAL1,ICAM1,IFNG,IL1R1,LAMC2,MAP2K3,PTGS2,S100A14,SOD2,SPHK1,ZC3H12A	0.0389105
GO:0001892	embryonic placenta development	81	6	1.73	566	0.00763	0.00763	ADM,CSF2,GRHL2,KRT8,LIF,PHLDA2	0.0740741
GO:0045429	positive regulation of nitric oxide biosynthetic process	37	4	0.79	567	0.00769	0.00769	EDN1,ICAM1,IFNG,PTGS2	0.108108
GO:0060428	lung epithelium development	37	4	0.79	568	0.00769	0.00769	ERRFI1,FOXA1,FOXJ1,GRHL2	0.108108
GO:0046633	alpha-beta T cell proliferation	37	4	0.79	569	0.00769	0.00769	ELF4,IL23A,IRF1,RIPK2	0.108108
GO:0010742	macrophage derived foam cell differentiation	37	4	0.79	570	0.00769	0.00769	CRP,CSF2,NFKBIA,SOAT2	0.108108
GO:2000272	negative regulation of signaling receptor activity	58	5	1.24	574	0.00777	0.00777	CRHBP,ERRFI1,GPRC5A,LY6G6D,PCSK9	0.0862069
GO:0001959	regulation of cytokine-mediated signaling pathway	134	8	2.86	579	0.00803	0.00803	ARG1,EDN1,F2RL1,IL1R1,IL1RN,IRAK2,RIPK2,SPHK1	0.0597015
GO:0002709	regulation of T cell mediated immunity	82	6	1.75	580	0.00809	0.00809	ARG1,CD1A,CD1B,IL1R1,IL23A,SMAD7	0.0731707
GO:0030104	water homeostasis	63	9	1.34	72	0.0081	7e-06	AQP3,AQP9,CYP26B1,GRHL1,KDF1,LSR,MYO5B,SCTR,UGCG	0.142857
GO:0043433	negative regulation of DNA-binding transcription factor activity	163	9	3.47	586	0.00833	0.00833	ADGRG3,ANXA4,FOXJ1,ID2,IRAK2,NFKBIA,PELI1,SMAD7,ZC3H12A	0.0552147
GO:0036120	cellular response to platelet-derived growth factor stimulus	20	3	0.43	587	0.00836	0.00836	ERRFI1,HAS1,HYAL1	0.15
GO:0002385	mucosal immune response	38	4	0.81	590	0.00846	0.00846	DEFB1,H2BC4,H2BC6,PIGR	0.105263
GO:0006970	response to osmotic stress	83	6	1.77	593	0.00857	0.00857	AQP9,EFHD1,ERRFI1,MARVELD3,OXT,PTGS2	0.0722892
GO:0051384	response to glucocorticoid	148	11	3.15	209	0.00865	0.00034	ADM,ARG1,EDN1,ERRFI1,ICAM1,IL1RN,OXT,PTGS2,SCGB1A1,STC1,TAT	0.0743243
GO:0044282	small molecule catabolic process	371	23	7.91	68	0.00872	5.1e-06	ACADL,ALDH1L1,ALDH8A1,AMDHD1,ARG1,CYP1A1,CYP26B1,CYP3A4,FTCD,FUT5,FUT6,HAL,HAO1,HPD,PIPOX,PLIN5,PNP,SDS,SLC27A2,SULT1A2,TAT,TDO2,UROC1	0.0619946
GO:0002455	humoral immune response mediated by circulating immunoglobulin	109	7	2.32	594	0.00878	0.00878	C2,C4BPA,C5,C9,CRP,FOXJ1,MASP2	0.0642202
GO:0032731	positive regulation of interleukin-1 beta production	60	5	1.28	595	0.00895	0.00895	F2RL1,IFNG,ORM1,ORM2,RIPK2	0.0833333
GO:0001890	placenta development	142	11	3.03	192	0.00914	0.00023	ADM,ANG,CSF2,GRHL2,HSD17B2,KRT8,LIF,PHLDA2,PTGS2,RBM15,STC1	0.0774648
GO:0071548	response to dexamethasone	39	4	0.83	601	0.00927	0.00927	ARG1,EDN1,ERRFI1,ICAM1	0.102564
GO:0045777	positive regulation of blood pressure	39	4	0.83	602	0.00927	0.00927	ADRA2B,ID2,OXT,SPX	0.102564
GO:0034381	plasma lipoprotein particle clearance	40	8	0.85	49	0.00927	1.7e-06	APOC1,APOC2,APOM,EHD1,LIPC,LIPG,PCSK9,SOAT2	0.2
GO:0042129	regulation of T cell proliferation	166	9	3.54	606	0.00933	0.00933	ARG1,FOXJ1,IL23A,IL27,IRF1,PELI1,PNP,RIPK2,SCGB1A1	0.0542169
GO:0002526	acute inflammatory response	110	14	2.34	33	0.00937	9e-08	B4GALT1,CREB3L3,CRP,F12,F2,HP,ICAM1,ORM1,ORM2,PTGS2,SAA2,SAA4,SERPINA1,VNN1	0.127273
GO:0008016	regulation of heart contraction	196	10	4.18	608	0.00948	0.00948	ADM,CYP2J2,DSP,EDN1,MYH6,OXT,SMAD7,SPX,STC1,ZC3H12A	0.0510204
GO:0051091	positive regulation of DNA-binding transcription factor activity	258	12	5.5	609	0.00958	0.00958	AR,BMP2,CSF3,EDN1,FOXA1,ICAM1,IRAK2,NKX3-1,RIPK2,SPHK1,TRIM31,WNT1	0.0465116
GO:0070372	regulation of ERK1 and ERK2 cascade	290	13	6.18	612	0.0096	0.0096	ACKR3,BMP2,CCL25,ERRFI1,F2RL1,FGB,FGFR4,HRAS,ICAM1,LIF,RIPK2,SLC9A3R1,THPO	0.0448276
GO:0016338	calcium-independent cell-cell adhesion via plasma membrane cell-adhesion molecules	21	3	0.45	613	0.0096	0.0096	BMP2,CLDN14,CLDN2	0.142857
GO:0150105	protein localization to cell-cell junction	21	3	0.45	614	0.0096	0.0096	DSP,LSR,TJP3	0.142857
GO:0035813	regulation of renal sodium excretion	21	3	0.45	615	0.0096	0.0096	EDN1,OXT,SPX	0.142857
GO:0010632	regulation of epithelial cell migration	227	11	4.84	619	0.00965	0.00965	EDN1,EPPK1,GADD45A,HRG,HYAL1,IFNG,MAP2K3,MARVELD3,PTGS2,STC1,ZC3H12A	0.0484581
GO:0030193	regulation of blood coagulation	66	8	1.41	140	0.00981	7.7e-05	EDN1,F12,F2,F2RL1,F7,FGB,HRG,TFPI	0.121212
GO:0032088	negative regulation of NF-kappaB transcription factor activity	86	6	1.83	626	0.01012	0.01012	ANXA4,FOXJ1,IRAK2,NFKBIA,PELI1,ZC3H12A	0.0697674
GO:0072359	circulatory system development	1069	39	22.78	250	0.01017	0.00073	ACKR3,ADM,ALPK2,ANG,ANGPTL3,ANGPTL4,ANPEP,B4GALT1,BMP2,C5,DSP,EDN1,EREG,ERRFI1,FOXJ1,GADD45A,GRHL2,HOXA1,HRG,HYAL1,ID2,IRX4,ITGA5,LEFTY1,LIF,LRG1,MYH6,NKX3-1,OXT,PTGS2,RBM15,SALL1,SMAD7,SOD2,SPHK1,SULF1,TIPARP,TRAF3IP2,ZC3H12A	0.0364827
GO:0019933	cAMP-mediated signaling	62	5	1.32	627	0.01025	0.01025	ADM,DEFB1,GIPR,SCTR,SLC9A3R1	0.0806452
GO:0060135	maternal process involved in female pregnancy	62	5	1.32	628	0.01025	0.01025	AR,ARG1,LIF,PTGS2,STC1	0.0806452
GO:0071456	cellular response to hypoxia	140	8	2.98	629	0.01033	0.01033	AJUBA,AQP3,EDN1,ICAM1,NKX3-1,PTGS2,STC1,VASN	0.0571429
GO:0120254	olefinic compound metabolic process	152	14	3.24	65	0.01035	4.7e-06	ADM,ALDH8A1,BMP2,CYP1A1,CYP2A7,CYP2C8,CYP2E1,CYP2J2,CYP3A4,CYP3A5,CYP4Z1,PTGS2,RDH16,SRD5A2	0.0921053
GO:0043069	negative regulation of programmed cell death	864	29	18.41	632	0.01068	0.01068	ACKR3,ANGPTL4,ANXA4,AR,ATF5,BCL2A1,CNTF,CSF2,EDN1,FGB,HRAS,HSPA5,ICAM1,ITGA5,ITPRIP,KRT18,NAT8,PELI1,PLAUR,PRAP1,PTGS2,RAG1,SOD2,SPHK1,TIMP1,TNFSF14,VNN1,WNT1,ZC3H12A	0.0335648
GO:0010888	negative regulation of lipid storage	22	3	0.47	636	0.01094	0.01094	CES1,CRP,NFKBIA	0.136364
GO:0034390	smooth muscle cell apoptotic process	22	3	0.47	637	0.01094	0.01094	EDN1,IFNG,SOD2	0.136364
GO:0034391	regulation of smooth muscle cell apoptotic process	22	3	0.47	638	0.01094	0.01094	EDN1,IFNG,SOD2	0.136364
GO:0035809	regulation of urine volume	22	3	0.47	639	0.01094	0.01094	ADM,EDN1,OXT	0.136364
GO:0045649	regulation of macrophage differentiation	22	3	0.47	640	0.01094	0.01094	ID2,INHBA,LIF	0.136364
GO:0032735	positive regulation of interleukin-12 production	41	4	0.87	642	0.01104	0.01104	IFNG,IL23A,IRF1,RIPK2	0.097561
GO:0048286	lung alveolus development	41	4	0.87	643	0.01104	0.01104	ERRFI1,FOXA1,LIF,SLC7A11	0.097561
GO:0042304	regulation of fatty acid biosynthetic process	41	4	0.87	644	0.01104	0.01104	ACADL,APOC1,APOC2,PTGS2	0.097561
GO:0006979	response to oxidative stress	432	17	9.21	649	0.01159	0.01159	ARG1,CYP2E1,EDN1,ERN1,GPX2,HAO1,HP,HYAL1,PTGS2,SCGB1A1,SLC7A11,SOD2,SPHK1,TAT,VNN1,WNT1,ZC3H12A	0.0393519
GO:0001885	endothelial cell development	64	5	1.36	650	0.01167	0.01167	F2RL1,ICAM1,MARVELD2,STC1,TJP3	0.078125
GO:0042531	positive regulation of tyrosine phosphorylation of STAT protein	64	5	1.36	651	0.01167	0.01167	CNTF,CSF2,IFNG,IL23A,LIF	0.078125
GO:0045600	positive regulation of fat cell differentiation	64	5	1.36	652	0.01167	0.01167	BMP2,ID2,MEDAG,PTGS2,ZC3H12A	0.078125
GO:0070830	bicellular tight junction assembly	64	5	1.36	653	0.01167	0.01167	CLDN14,CLDN2,GRHL2,MARVELD2,MARVELD3	0.078125
GO:0035725	sodium ion transmembrane transport	173	9	3.69	657	0.01201	0.01201	FXYD2,PCSK9,SLC17A4,SLC23A1,SLC34A3,SLC5A1,SLC6A1,SLC6A7,SLC9A3R1	0.0520231
GO:0016125	sterol metabolic process	147	11	3.13	206	0.01208	0.00032	ACADL,ANGPTL3,CES1,CYP26B1,CYP3A4,FMO5,LIPC,NPC1L1,PCSK9,SEC14L2,SOAT2	0.0748299
GO:0050868	negative regulation of T cell activation	116	7	2.47	658	0.01212	0.01212	ARG1,FOXJ1,IRF1,PELI1,SCGB1A1,SMAD7,ZC3H12A	0.0603448
GO:0060487	lung epithelial cell differentiation	23	3	0.49	662	0.01239	0.01239	FOXA1,FOXJ1,GRHL2	0.130435
GO:0009064	glutamine family amino acid metabolic process	76	10	1.62	64	0.01239	4.7e-06	AGMAT,AMDHD1,ARG1,FTCD,GFPT2,GLYATL1,HAL,SLC7A11,TAT,UROC1	0.131579
GO:0045582	positive regulation of T cell differentiation	90	6	1.92	666	0.0125	0.0125	IFNG,IL23A,PNP,RAG1,RIPK2,VNN1	0.0666667
GO:0070374	positive regulation of ERK1 and ERK2 cascade	205	10	4.37	669	0.01272	0.01272	ACKR3,BMP2,CCL25,F2RL1,FGB,FGFR4,HRAS,ICAM1,RIPK2,THPO	0.0487805
GO:0140353	lipid export from cell	43	4	0.92	672	0.01301	0.01301	EDN1,INHBA,NKX3-1,OXT	0.0930233
GO:0045840	positive regulation of mitotic nuclear division	43	4	0.92	673	0.01301	0.01301	EDN1,EREG,PRAP1,SPHK1	0.0930233
GO:0120178	steroid hormone biosynthetic process	43	4	0.92	674	0.01301	0.01301	ADM,BMP2,HSD17B2,SRD5A2	0.0930233
GO:0051592	response to calcium ion	146	8	3.11	677	0.01307	0.01307	AQP3,CRHBP,EDN1,FGB,GIPR,HSPA5,MTTP,SLC6A1	0.0547945
GO:0070848	response to growth factor	678	26	14.45	414	0.01311	0.0029	ARG1,BMP2,CHRD,EDN1,EHD1,ERN1,ERRFI1,FGFR4,FURIN,HAS1,HRG,HSPA5,HYAL1,ITGA5,KLB,LEFTY1,LRG1,MAP2K3,PCSK6,SCGB1A1,SMAD7,SPHK1,SULF1,TOB1,VASN,WNT1	0.0383481
GO:0060548	negative regulation of cell death	955	31	20.35	678	0.01316	0.01316	ACKR3,ANGPTL4,ANXA4,AR,ATF5,BCL2A1,CNTF,CSF2,CSF3,EDN1,FGB,HRAS,HSPA5,ICAM1,ITGA5,ITPRIP,KRT18,NAT8,PELI1,PLAUR,PRAP1,PTGS2,RAG1,SLC7A11,SOD2,SPHK1,TIMP1,TNFSF14,VNN1,WNT1,ZC3H12A	0.0324607
GO:0030509	BMP signaling pathway	147	8	3.13	681	0.01357	0.01357	BMP2,CHRD,LEFTY1,PCSK6,SMAD7,SULF1,TOB1,WNT1	0.0544218
GO:0030510	regulation of BMP signaling pathway	92	6	1.96	685	0.01382	0.01382	CHRD,PCSK6,SMAD7,SULF1,TOB1,WNT1	0.0652174
GO:0044321	response to leptin	24	3	0.51	687	0.01394	0.01394	EDN1,FGB,UGCG	0.125
GO:0051043	regulation of membrane protein ectodomain proteolysis	24	3	0.51	688	0.01394	0.01394	FURIN,IFNG,TIMP1	0.125
GO:0060479	lung cell differentiation	24	3	0.51	689	0.01394	0.01394	FOXA1,FOXJ1,GRHL2	0.125
GO:0120255	olefinic compound biosynthetic process	24	3	0.51	690	0.01394	0.01394	ADM,BMP2,SRD5A2	0.125
GO:0045581	negative regulation of T cell differentiation	44	4	0.94	692	0.01408	0.01408	FOXJ1,IRF1,SMAD7,ZC3H12A	0.0909091
GO:2001236	regulation of extrinsic apoptotic signaling pathway	148	8	3.15	693	0.01409	0.01409	AR,CSF2,FGB,G0S2,ICAM1,INHBA,ITPRIP,PPP2R1B	0.0540541
GO:0048754	branching morphogenesis of an epithelial tube	148	8	3.15	694	0.01409	0.01409	AR,BMP2,EDN1,FOXA1,NKX3-1,RBM15,SALL1,WNT1	0.0540541
GO:0001676	long-chain fatty acid metabolic process	111	11	2.37	108	0.0141	2.5e-05	ACADL,ACSM1,CYP1A1,CYP2A7,CYP2C8,CYP2E1,CYP2J2,CYP3A4,CYP4Z1,PTGS2,SLC27A2	0.0990991
GO:0007596	blood coagulation	217	16	4.62	95	0.01424	1.8e-05	ADRA2B,EDN1,F12,F2,F2RL1,F5,F7,FGB,HGFAC,HNF4A,HRG,PLAUR,PROZ,SERPINA1,SLC7A11,TFPI	0.0737327
GO:0043066	negative regulation of apoptotic process	846	28	18.03	697	0.01426	0.01426	ACKR3,ANGPTL4,ANXA4,AR,ATF5,BCL2A1,CNTF,CSF2,EDN1,FGB,HRAS,HSPA5,ICAM1,ITGA5,ITPRIP,KRT18,NAT8,PLAUR,PRAP1,PTGS2,RAG1,SOD2,SPHK1,TIMP1,TNFSF14,VNN1,WNT1,ZC3H12A	0.0330969
GO:0045833	negative regulation of lipid metabolic process	93	6	1.98	699	0.01451	0.01451	ACADL,APOC1,APOC2,BMP2,PLIN5,SPHK1	0.0645161
GO:0010633	negative regulation of epithelial cell migration	68	5	1.45	701	0.0149	0.0149	EPPK1,GADD45A,HRG,MARVELD3,STC1	0.0735294
GO:0071363	cellular response to growth factor stimulus	649	25	13.83	436	0.01497	0.00328	ARG1,BMP2,CHRD,EDN1,EHD1,ERN1,ERRFI1,FGFR4,FURIN,HAS1,HRG,HSPA5,HYAL1,ITGA5,KLB,LEFTY1,LRG1,MAP2K3,PCSK6,SMAD7,SPHK1,SULF1,TOB1,VASN,WNT1	0.0385208
GO:0090101	negative regulation of transmembrane receptor protein serine/threonine kinase signaling pathway	121	7	2.58	703	0.01501	0.01501	BMP2,CHRD,HSPA5,SMAD7,TOB1,VASN,WNT1	0.0578512
GO:0036294	cellular response to decreased oxygen levels	150	8	3.2	704	0.01517	0.01517	AJUBA,AQP3,EDN1,ICAM1,NKX3-1,PTGS2,STC1,VASN	0.0533333
GO:1903202	negative regulation of oxidative stress-induced cell death	45	4	0.96	706	0.0152	0.0152	SLC7A11,SOD2,VNN1,WNT1	0.0888889
GO:2000273	positive regulation of signaling receptor activity	45	4	0.96	707	0.0152	0.0152	ADRA2B,EDN1,EREG,IFNG	0.0888889
GO:0010799	regulation of peptidyl-threonine phosphorylation	45	4	0.96	708	0.0152	0.0152	RIPK2,SMAD7,SPHK1,TTC36	0.0888889
GO:0008585	female gonad development	94	6	2	710	0.01524	0.01524	ANG,EREG,HSPA5,ICAM1,INHBA,TIPARP	0.0638298
GO:0060706	cell differentiation involved in embryonic placenta development	25	3	0.53	713	0.01559	0.01559	GRHL2,KRT8,LIF	0.12
GO:0015914	phospholipid transport	95	6	2.02	717	0.01598	0.01598	ABCG8,APOC1,APOC2,GLTPD2,MTTP,PRAP1	0.0631579
GO:0033209	tumor necrosis factor-mediated signaling pathway	95	6	2.02	718	0.01598	0.01598	F2RL1,KRT18,KRT8,NFKBIA,SPHK1,TRAF3IP2	0.0631579
GO:0003073	regulation of systemic arterial blood pressure	95	6	2.02	719	0.01598	0.01598	ADM,AR,EDN1,F2RL1,SOD2,SPX	0.0631579
GO:0090287	regulation of cellular response to growth factor stimulus	277	12	5.9	721	0.01605	0.01605	BMP2,CHRD,HRG,HSPA5,ITGA5,LRG1,PCSK6,SMAD7,SULF1,TOB1,VASN,WNT1	0.0433213
GO:0061028	establishment of endothelial barrier	46	4	0.98	725	0.01638	0.01638	F2RL1,ICAM1,MARVELD2,TJP3	0.0869565
GO:0050817	coagulation	221	16	4.71	103	0.01644	2.2e-05	ADRA2B,EDN1,F12,F2,F2RL1,F5,F7,FGB,HGFAC,HNF4A,HRG,PLAUR,PROZ,SERPINA1,SLC7A11,TFPI	0.0723982
GO:0043903	regulation of biological process involved in symbiotic interaction	70	5	1.49	726	0.01672	0.01672	ARG1,CXCL6,F2RL1,FCN3,TRIM31	0.0714286
GO:0006958	complement activation, classical pathway	96	6	2.05	727	0.01675	0.01675	C2,C4BPA,C5,C9,CRP,MASP2	0.0625
GO:0007599	hemostasis	222	16	4.73	106	0.01702	2.3e-05	ADRA2B,EDN1,F12,F2,F2RL1,F5,F7,FGB,HGFAC,HNF4A,HRG,PLAUR,PROZ,SERPINA1,SLC7A11,TFPI	0.0720721
GO:0045672	positive regulation of osteoclast differentiation	26	3	0.55	731	0.01735	0.01735	IFNG,IL23A,KLF10	0.115385
GO:0046697	decidualization	26	3	0.55	732	0.01735	0.01735	LIF,PTGS2,STC1	0.115385
GO:0032963	collagen metabolic process	97	6	2.07	735	0.01755	0.01755	ARG1,ERRFI1,F2,FURIN,MMP1,TMPRSS6	0.0618557
GO:0090288	negative regulation of cellular response to growth factor stimulus	97	6	2.07	736	0.01755	0.01755	CHRD,HRG,SMAD7,SULF1,TOB1,WNT1	0.0618557
GO:0010817	regulation of hormone levels	501	27	10.68	79	0.0176	1e-05	ADM,ALDH8A1,BMP2,CRHBP,CYP1A1,CYP26B1,CYP2C8,CYP3A4,CYP3A5,EDN1,FGB,FOXA1,FURIN,GIPR,HNF1A,HNF4A,HSD17B2,IFNG,IL1RN,INHBA,LIF,NKX3-1,PCSK6,RDH16,SRD5A2,TIPARP,UGT2B15	0.0538922
GO:0003014	renal system process	110	11	2.34	105	0.01767	2.3e-05	ADM,AQP3,EDN1,F2RL1,HNF1A,MYO5B,OXT,SLC9A3R1,SPX,STC1,SULF1	0.1
GO:0090660	cerebrospinal fluid circulation	10	2	0.21	741	0.0182	0.0182	CFAP45,SLC9A3R1	0.2
GO:0002725	negative regulation of T cell cytokine production	10	2	0.21	742	0.0182	0.0182	ARG1,SMAD7	0.2
GO:0051918	negative regulation of fibrinolysis	10	2	0.21	743	0.0182	0.0182	F2,HRG	0.2
GO:0002934	desmosome organization	10	2	0.21	744	0.0182	0.0182	DSP,GRHL1	0.2
GO:0070472	regulation of uterine smooth muscle contraction	10	2	0.21	745	0.0182	0.0182	ADRA2B,OXT	0.2
GO:0030388	fructose 1,6-bisphosphate metabolic process	10	2	0.21	746	0.0182	0.0182	ALDOB,IFNG	0.2
GO:0045625	regulation of T-helper 1 cell differentiation	10	2	0.21	747	0.0182	0.0182	IL27,RIPK2	0.2
GO:0072378	blood coagulation, fibrin clot formation	10	2	0.21	748	0.0182	0.0182	F12,FGB	0.2
GO:0060768	regulation of epithelial cell proliferation involved in prostate gland development	10	2	0.21	749	0.0182	0.0182	AR,NKX3-1	0.2
GO:0042368	vitamin D biosynthetic process	10	2	0.21	750	0.0182	0.0182	CYP3A4,IFNG	0.2
GO:0060513	prostatic bud formation	10	2	0.21	751	0.0182	0.0182	AR,SULF1	0.2
GO:0032371	regulation of sterol transport	61	8	1.3	125	0.01827	4.3e-05	ABCG8,APOC1,APOC2,CES1,FURIN,LIPG,NFKBIA,PCSK9	0.131148
GO:0032374	regulation of cholesterol transport	61	8	1.3	126	0.01827	4.3e-05	ABCG8,APOC1,APOC2,CES1,FURIN,LIPG,NFKBIA,PCSK9	0.131148
GO:1902532	negative regulation of intracellular signal transduction	491	18	10.46	754	0.01845	0.01845	ACKR3,ADGRG3,AJUBA,AMBP,BMP2,ERRFI1,F2RL1,LIF,MAP2K3,MARVELD3,PLAUR,PRAP1,PTGS2,SLC9A3R1,SOD2,SPINK1,VNN1,ZC3H12A	0.0366599
GO:1903037	regulation of leukocyte cell-cell adhesion	316	17	6.73	224	0.01861	0.00047	ARG1,CCL25,FOXJ1,ICAM1,IFNG,IL23A,IRF1,MAP3K8,PELI1,PNP,RAG1,RIPK2,SCGB1A1,SMAD7,TNFSF14,VNN1,ZC3H12A	0.0537975
GO:0043297	apical junction assembly	72	5	1.53	755	0.01868	0.01868	CLDN14,CLDN2,GRHL2,MARVELD2,MARVELD3	0.0694444
GO:2001234	negative regulation of apoptotic signaling pathway	218	10	4.65	756	0.01877	0.01877	ACKR3,AR,CSF2,FGB,ICAM1,ITPRIP,PLAUR,PTGS2,SOD2,VNN1	0.0458716
GO:0120009	intermembrane lipid transfer	48	4	1.02	757	0.01889	0.01889	ABCG8,GLTPD2,GRAMD1C,MTTP	0.0833333
GO:0050680	negative regulation of epithelial cell proliferation	127	7	2.71	759	0.01909	0.01909	AR,EPPK1,EREG,KDF1,MARVELD3,NKX3-1,SULF1	0.0551181
GO:0033273	response to vitamin	91	8	1.94	249	0.01917	0.00072	AQP3,ARG1,CYP1A1,CYP26B1,F7,PTGS2,SOD2,STC1	0.0879121
GO:0046545	development of primary female sexual characteristics	99	6	2.11	760	0.01921	0.01921	ANG,EREG,HSPA5,ICAM1,INHBA,TIPARP	0.0606061
GO:0002227	innate immune response in mucosa	27	3	0.58	762	0.01922	0.01922	DEFB1,H2BC4,H2BC6	0.111111
GO:0010575	positive regulation of vascular endothelial growth factor production	27	3	0.58	763	0.01922	0.01922	C5,PTGS2,SULF1	0.111111
GO:0034383	low-density lipoprotein particle clearance	27	3	0.58	764	0.01922	0.01922	EHD1,PCSK9,SOAT2	0.111111
GO:0060333	interferon-gamma-mediated signaling pathway	27	3	0.58	765	0.01922	0.01922	ARG1,IFNG,IRF1	0.111111
GO:0070498	interleukin-1-mediated signaling pathway	27	3	0.58	766	0.01922	0.01922	IL1R1,IL1RN,IRAK2	0.111111
GO:1901615	organic hydroxy compound metabolic process	526	28	11.21	73	0.0196	8.9e-06	ACADL,ANGPTL3,BAAT,BMP2,CES1,CYP1A1,CYP26B1,CYP2C8,CYP2E1,CYP3A4,CYP3A5,FGFR4,FMO5,GALR2,HAO1,IFNG,LIPC,NPC1L1,PCSK9,PLPP2,RDH16,SEC14L2,SLC27A2,SLC7A11,SOAT2,SPHK1,SRD5A2,SULT1A2	0.0532319
GO:0046637	regulation of alpha-beta T cell differentiation	67	7	1.43	233	0.01977	0.00055	IFNG,IL23A,IL27,PNP,RIPK2,SMAD7,ZC3H12A	0.104478
GO:0008406	gonad development	220	10	4.69	769	0.01986	0.01986	ANG,AR,EREG,HSPA5,ICAM1,INHBA,NKX3-1,SALL1,SRD5A2,TIPARP	0.0454545
GO:0002027	regulation of heart rate	100	6	2.13	770	0.02009	0.02009	ADM,DSP,EDN1,MYH6,OXT,SPX	0.06
GO:0030514	negative regulation of BMP signaling pathway	49	4	1.04	772	0.02024	0.02024	CHRD,SMAD7,TOB1,WNT1	0.0816327
GO:0046638	positive regulation of alpha-beta T cell differentiation	49	4	1.04	773	0.02024	0.02024	IFNG,IL23A,PNP,RIPK2	0.0816327
GO:0007632	visual behavior	49	4	1.04	774	0.02024	0.02024	HOXA1,RAG1,SLC7A11,TTC36	0.0816327
GO:0023061	signal release	461	17	9.82	777	0.02058	0.02058	ADM,ADRA2B,CPLX4,CRHBP,EDN1,F2RL1,FGB,GIPR,HNF1A,HNF4A,IFNG,IL1RN,INHBA,LIF,NKX3-1,OXT,STX11	0.0368764
GO:0010883	regulation of lipid storage	53	7	1.13	160	0.02067	0.00012	CES1,CRP,EHD1,NFKBIA,PLIN2,PLIN5,ZC3H12A	0.132075
GO:0030512	negative regulation of transforming growth factor beta receptor signaling pathway	74	5	1.58	778	0.02078	0.02078	BMP2,HSPA5,SMAD7,VASN,WNT1	0.0675676
GO:0008203	cholesterol metabolic process	132	10	2.81	230	0.02105	0.00053	ACADL,ANGPTL3,CES1,CYP3A4,FMO5,LIPC,NPC1L1,PCSK9,SEC14L2,SOAT2	0.0757576
GO:0070943	neutrophil-mediated killing of symbiont cell	12	4	0.26	145	0.02115	8.8e-05	ARG1,CXCL6,F2,F2RL1	0.333333
GO:0006972	hyperosmotic response	28	3	0.6	781	0.0212	0.0212	EFHD1,ERRFI1,OXT	0.107143
GO:0003156	regulation of animal organ formation	28	3	0.6	782	0.0212	0.0212	AR,BMP2,SULF1	0.107143
GO:0050996	positive regulation of lipid catabolic process	28	3	0.6	783	0.0212	0.0212	ANGPTL3,APOC2,PLIN5	0.107143
GO:0001916	positive regulation of T cell mediated cytotoxicity	28	3	0.6	784	0.0212	0.0212	CD1A,CD1B,IL23A	0.107143
GO:0048261	negative regulation of receptor-mediated endocytosis	28	3	0.6	785	0.0212	0.0212	APOC1,APOC2,PCSK9	0.107143
GO:0071772	response to BMP	160	8	3.41	791	0.02149	0.02149	BMP2,CHRD,LEFTY1,PCSK6,SMAD7,SULF1,TOB1,WNT1	0.05
GO:0071773	cellular response to BMP stimulus	160	8	3.41	792	0.02149	0.02149	BMP2,CHRD,LEFTY1,PCSK6,SMAD7,SULF1,TOB1,WNT1	0.05
GO:0045944	positive regulation of transcription by RNA polymerase II	1152	35	24.55	794	0.02175	0.02175	AR,ATF5,BMP2,CREB3L3,CSF3,EDN1,EHF,ELF3,ELF4,F2RL1,FOXA1,FOXA3,FOXJ1,GALR2,GRHL1,GRHL2,HNF1A,HNF4A,HOXA1,HOXB5,HRAS,HSPA5,INHBA,IRF1,KLF10,LIF,NFKBIA,NKX3-1,NR1I3,RBM15,RIPK2,SALL1,TMPRSS6,WNT1,ZC3H12A	0.0303819
GO:0009991	response to extracellular stimulus	503	25	10.72	142	0.02178	8.3e-05	ABCG8,ADM,AQP3,ARG1,ASGR1,C2,CYP1A1,CYP26B1,F7,FOXA3,GIPR,HSPA5,ICAM1,KLF10,KRT18,LIPG,OXT,PCSK9,PTGS2,SCTR,SLC10A1,SOD2,SPX,STC1,ZC3H12A	0.0497018
GO:0003018	vascular process in circulatory system	259	15	5.52	223	0.02187	0.00046	ADM,ADRA2B,CRP,EDN1,F2RL1,FGB,ICAM1,P2RY2,PTGS2,SLC2A13,SLC5A1,SLC6A1,SLC9A3R1,SOD2,TJP3	0.0579151
GO:0001787	natural killer cell proliferation	11	2	0.23	797	0.02193	0.02193	ELF4,IL23A	0.181818
GO:0003306	Wnt signaling pathway involved in heart development	11	2	0.23	798	0.02193	0.02193	ALPK2,BMP2	0.181818
GO:0021889	olfactory bulb interneuron differentiation	11	2	0.23	799	0.02193	0.02193	ATF5,SALL1	0.181818
GO:0033148	positive regulation of intracellular estrogen receptor signaling pathway	11	2	0.23	800	0.02193	0.02193	AR,FOXA1	0.181818
GO:1904729	regulation of intestinal lipid absorption	11	2	0.23	801	0.02193	0.02193	ABCG8,PRAP1	0.181818
GO:2000320	negative regulation of T-helper 17 cell differentiation	11	2	0.23	802	0.02193	0.02193	SMAD7,ZC3H12A	0.181818
GO:0034105	positive regulation of tissue remodeling	11	2	0.23	803	0.02193	0.02193	HRG,IL23A	0.181818
GO:1990440	positive regulation of transcription from RNA polymerase II promoter in response to endoplasmic reticulum stress	11	2	0.23	804	0.02193	0.02193	CREB3L3,HSPA5	0.181818
GO:0002924	negative regulation of humoral immune response mediated by circulating immunoglobulin	11	2	0.23	805	0.02193	0.02193	C4BPA,FOXJ1	0.181818
GO:0070471	uterine smooth muscle contraction	11	2	0.23	806	0.02193	0.02193	ADRA2B,OXT	0.181818
GO:0070189	kynurenine metabolic process	11	2	0.23	807	0.02193	0.02193	ALDH8A1,TDO2	0.181818
GO:0071492	cellular response to UV-A	11	2	0.23	808	0.02193	0.02193	MMP1,TIMP1	0.181818
GO:2000644	regulation of receptor catabolic process	11	2	0.23	809	0.02193	0.02193	FURIN,PCSK9	0.181818
GO:0060767	epithelial cell proliferation involved in prostate gland development	11	2	0.23	810	0.02193	0.02193	AR,NKX3-1	0.181818
GO:0060742	epithelial cell differentiation involved in prostate gland development	11	2	0.23	811	0.02193	0.02193	AR,FOXA1	0.181818
GO:0051132	NK T cell activation	11	2	0.23	812	0.02193	0.02193	ELF4,IL23A	0.181818
GO:0002327	immature B cell differentiation	11	2	0.23	813	0.02193	0.02193	RAG1,TRAF3IP2	0.181818
GO:0070857	regulation of bile acid biosynthetic process	11	2	0.23	814	0.02193	0.02193	CES1,FGFR4	0.181818
GO:0010269	response to selenium ion	11	2	0.23	815	0.02193	0.02193	ARG1,SOD2	0.181818
GO:0032308	positive regulation of prostaglandin secretion	11	2	0.23	816	0.02193	0.02193	EDN1,OXT	0.181818
GO:0106049	regulation of cellular response to osmotic stress	11	2	0.23	817	0.02193	0.02193	EFHD1,PTGS2	0.181818
GO:0007568	aging	324	13	6.9	818	0.02209	0.02209	ADM,ARG1,BCL2A1,CYP1A1,EDN1,HRAS,ICAM1,ID2,MAP2K3,PTGS2,SOD2,TIMP1,WNT1	0.0401235
GO:0090092	regulation of transmembrane receptor protein serine/threonine kinase signaling pathway	243	14	5.18	251	0.0221	0.00075	BMP2,CHRD,HSPA5,INHBA,INHBC,INHBE,LEFTY1,LRG1,PCSK6,SMAD7,SULF1,TOB1,VASN,WNT1	0.0576132
GO:0007389	pattern specification process	430	16	9.16	820	0.02251	0.02251	AR,BMP2,CFAP45,CHRD,CYP26B1,DNAI2,EDN1,FOXA1,FOXJ1,HOXB5,IRX4,LEFTY1,NKX3-1,PCSK6,STC1,WNT1	0.0372093
GO:0007200	phospholipase C-activating G protein-coupled receptor signaling pathway	103	6	2.19	821	0.02286	0.02286	EDN1,F2,F2RL1,GALR2,P2RY2,SLC9A3R1	0.0582524
GO:0045621	positive regulation of lymphocyte differentiation	103	6	2.19	822	0.02286	0.02286	IFNG,IL23A,PNP,RAG1,RIPK2,VNN1	0.0582524
GO:0046328	regulation of JNK cascade	132	7	2.81	823	0.02304	0.02304	AMBP,F2RL1,GADD45A,HRAS,MARVELD3,RIPK2,UNC5CL	0.0530303
GO:0051055	negative regulation of lipid biosynthetic process	51	4	1.09	824	0.0231	0.0231	ACADL,APOC1,BMP2,SPHK1	0.0784314
GO:0001822	kidney development	292	12	6.22	825	0.02315	0.02315	BMP2,CYP26B1,FOXJ1,LIF,NKX3-1,PCSK9,SALL1,SMAD7,SULF1,TIPARP,TRAF3IP2,WNT1	0.0410959
GO:0021772	olfactory bulb development	29	3	0.62	826	0.02328	0.02328	ATF5,ID2,SALL1	0.103448
GO:0071549	cellular response to dexamethasone stimulus	29	3	0.62	827	0.02328	0.02328	ARG1,ERRFI1,ICAM1	0.103448
GO:2000352	negative regulation of endothelial cell apoptotic process	29	3	0.62	828	0.02328	0.02328	ANGPTL4,FGB,ICAM1	0.103448
GO:1902042	negative regulation of extrinsic apoptotic signaling pathway via death domain receptors	29	3	0.62	829	0.02328	0.02328	FGB,ICAM1,ITPRIP	0.103448
GO:0045922	negative regulation of fatty acid metabolic process	29	3	0.62	830	0.02328	0.02328	ACADL,APOC1,PLIN5	0.103448
GO:0045137	development of primary sexual characteristics	226	10	4.82	831	0.02342	0.02342	ANG,AR,EREG,HSPA5,ICAM1,INHBA,NKX3-1,SALL1,SRD5A2,TIPARP	0.0442478
GO:0035295	tube development	1018	39	21.69	201	0.02352	0.00028	ACKR3,ADM,ANG,ANGPTL3,ANGPTL4,ANPEP,AR,ARG1,B4GALT1,BMP2,C5,CHRD,CYP1A1,EDN1,EREG,ERRFI1,FOXA1,FOXJ1,GADD45A,GRHL2,HOXA1,HRG,HYAL1,ID2,ITGA5,LIF,LRG1,NKX3-1,PTGS2,RBM15,SALL1,SLC23A1,SLC7A11,SMAD7,SPHK1,SULF1,TIPARP,WNT1,ZC3H12A	0.0383104
GO:0031667	response to nutrient levels	472	24	10.06	141	0.02375	8.1e-05	ABCG8,ADM,AQP3,ARG1,C2,CYP1A1,CYP26B1,F7,FOXA3,GIPR,HSPA5,ICAM1,KLF10,KRT18,LIPG,OXT,PCSK9,PTGS2,SCTR,SLC10A1,SOD2,SPX,STC1,ZC3H12A	0.0508475
GO:0006066	alcohol metabolic process	344	20	7.33	129	0.02387	5.2e-05	ACADL,ANGPTL3,BMP2,CES1,CYP1A1,CYP2C8,CYP3A4,CYP3A5,FMO5,GALR2,HAO1,LIPC,NPC1L1,PCSK9,PLPP2,RDH16,SEC14L2,SOAT2,SPHK1,SULT1A2	0.0581395
GO:0042509	regulation of tyrosine phosphorylation of STAT protein	77	5	1.64	834	0.02422	0.02422	CNTF,CSF2,IFNG,IL23A,LIF	0.0649351
GO:0046879	hormone secretion	294	12	6.26	835	0.02425	0.02425	ADM,CRHBP,EDN1,FGB,GIPR,HNF1A,HNF4A,IFNG,IL1RN,INHBA,LIF,NKX3-1	0.0408163
GO:0001541	ovarian follicle development	52	4	1.11	839	0.02461	0.02461	ANG,EREG,ICAM1,INHBA	0.0769231
GO:0002707	negative regulation of lymphocyte mediated immunity	52	4	1.11	840	0.02461	0.02461	ARG1,C4BPA,FOXJ1,SMAD7	0.0769231
GO:0019221	cytokine-mediated signaling pathway	444	25	9.46	80	0.0248	1.1e-05	ACKR3,ARG1,CCL25,CNTF,CSF3,CXCL1,CXCL2,CXCL6,EDN1,EREG,F2RL1,IFNG,IL1R1,IL1RN,IRAK2,IRF1,KRT18,KRT8,NFKBIA,RBM15,RIPK2,SPHK1,THPO,TRAF3IP2,UGCG	0.0563063
GO:0007173	epidermal growth factor receptor signaling pathway	105	6	2.24	841	0.02485	0.02485	EREG,ERRFI1,GPRC5A,GRB7,PIGR,PLAUR	0.0571429
GO:0035239	tube morphogenesis	824	31	17.56	337	0.02512	0.0016	ACKR3,ADM,ANG,ANGPTL3,ANGPTL4,ANPEP,AR,B4GALT1,BMP2,C5,EDN1,EREG,FOXA1,GADD45A,GRHL2,HOXA1,HRG,HYAL1,ID2,ITGA5,LRG1,NKX3-1,PTGS2,RBM15,SALL1,SMAD7,SPHK1,SULF1,TIPARP,WNT1,ZC3H12A	0.0376214
GO:0007188	adenylate cyclase-modulating G protein-coupled receptor signaling pathway	229	10	4.88	843	0.02536	0.02536	ADGRG3,ADM,ADRA2B,EDN1,GALR2,GIPR,GPR3,PTGDR2,SCTR,SLC9A3R1	0.0436681
GO:0015721	bile acid and bile salt transport	30	3	0.64	844	0.02546	0.02546	AQP9,SLC10A1,SLC51A	0.1
GO:0007176	regulation of epidermal growth factor-activated receptor activity	30	3	0.64	845	0.02546	0.02546	EREG,ERRFI1,GPRC5A	0.1
GO:0010469	regulation of signaling receptor activity	165	11	3.52	267	0.02579	0.00084	ADRA2B,CACNG8,CRHBP,EDN1,EREG,ERRFI1,GPRC5A,IFNG,LY6G6D,PCSK9,PHLDA2	0.0666667
GO:0060601	lateral sprouting from an epithelium	12	2	0.26	846	0.02595	0.02595	AR,SULF1	0.166667
GO:0019755	one-carbon compound transport	12	2	0.26	847	0.02595	0.02595	AQP3,AQP9	0.166667
GO:0001821	histamine secretion	12	2	0.26	848	0.02595	0.02595	CSF2,EDN1	0.166667
GO:0034370	triglyceride-rich lipoprotein particle remodeling	12	2	0.26	849	0.02595	0.02595	APOC2,LIPC	0.166667
GO:0034372	very-low-density lipoprotein particle remodeling	12	2	0.26	850	0.02595	0.02595	APOC2,LIPC	0.166667
GO:2000317	negative regulation of T-helper 17 type immune response	12	2	0.26	851	0.02595	0.02595	SMAD7,ZC3H12A	0.166667
GO:0034145	positive regulation of toll-like receptor 4 signaling pathway	12	2	0.26	852	0.02595	0.02595	F2RL1,PELI1	0.166667
GO:0046322	negative regulation of fatty acid oxidation	12	2	0.26	853	0.02595	0.02595	ACADL,PLIN5	0.166667
GO:0043568	positive regulation of insulin-like growth factor receptor signaling pathway	12	2	0.26	854	0.02595	0.02595	AR,WNT1	0.166667
GO:0014831	gastro-intestinal system smooth muscle contraction	12	2	0.26	855	0.02595	0.02595	SPX,SULF1	0.166667
GO:2000650	negative regulation of sodium ion transmembrane transporter activity	12	2	0.26	856	0.02595	0.02595	PCSK9,SLC9A3R1	0.166667
GO:2000628	regulation of miRNA metabolic process	12	2	0.26	857	0.02595	0.02595	HRAS,ZC3H12A	0.166667
GO:0072376	protein activation cascade	12	2	0.26	858	0.02595	0.02595	F12,FGB	0.166667
GO:0032306	regulation of prostaglandin secretion	12	2	0.26	859	0.02595	0.02595	EDN1,OXT	0.166667
GO:0090557	establishment of endothelial intestinal barrier	12	2	0.26	860	0.02595	0.02595	ICAM1,TJP3	0.166667
GO:0071453	cellular response to oxygen levels	166	8	3.54	861	0.02608	0.02608	AJUBA,AQP3,EDN1,ICAM1,NKX3-1,PTGS2,STC1,VASN	0.0481928
GO:0045446	endothelial cell differentiation	107	6	2.28	863	0.02696	0.02696	F2RL1,HOXB5,ICAM1,MARVELD2,STC1,TJP3	0.0560748
GO:0032787	monocarboxylic acid metabolic process	580	37	12.36	11	0.02755	2.8e-09	ACADL,ACSM1,ACSM2A,ACSM2B,ACSM3,ALDH8A1,ALDOB,AMDHD1,ANGPTL3,APOC1,APOC2,BAAT,CES1,CYP1A1,CYP26B1,CYP2A7,CYP2C8,CYP2E1,CYP2J2,CYP3A4,CYP3A5,CYP4Z1,EDN1,FGFR4,FTCD,HAL,HAO1,IFNG,LIPC,LIPG,PLIN5,PTGS2,SDS,SLC27A2,UGT2B15,UROC1,VNN1	0.0637931
GO:0043372	positive regulation of CD4-positive, alpha-beta T cell differentiation	31	3	0.66	868	0.02776	0.02776	IFNG,IL23A,RIPK2	0.0967742
GO:0010574	regulation of vascular endothelial growth factor production	31	3	0.66	869	0.02776	0.02776	C5,PTGS2,SULF1	0.0967742
GO:1900027	regulation of ruffle assembly	31	3	0.66	870	0.02776	0.02776	EPS8L2,HRAS,ICAM1	0.0967742
GO:0021988	olfactory lobe development	31	3	0.66	871	0.02776	0.02776	ATF5,ID2,SALL1	0.0967742
GO:0030212	hyaluronan metabolic process	31	3	0.66	872	0.02776	0.02776	HAS1,HYAL1,ITIH2	0.0967742
GO:0010743	regulation of macrophage derived foam cell differentiation	31	3	0.66	873	0.02776	0.02776	CRP,CSF2,NFKBIA	0.0967742
GO:0002711	positive regulation of T cell mediated immunity	54	4	1.15	874	0.02783	0.02783	CD1A,CD1B,IL1R1,IL23A	0.0740741
GO:0007260	tyrosine phosphorylation of STAT protein	80	5	1.7	875	0.02801	0.02801	CNTF,CSF2,IFNG,IL23A,LIF	0.0625
GO:0015711	organic anion transport	349	17	7.44	315	0.02828	0.00139	AQP9,ARG1,CES1,EDN1,GLTPD2,MTTP,OXT,SLC10A1,SLC17A4,SLC17A9,SLC23A1,SLC51A,SLC6A1,SLC6A7,SLC7A11,SLC7A5P1,SLC9A3R1	0.0487106
GO:0072001	renal system development	301	12	6.41	876	0.0284	0.0284	BMP2,CYP26B1,FOXJ1,LIF,NKX3-1,PCSK9,SALL1,SMAD7,SULF1,TIPARP,TRAF3IP2,WNT1	0.0398671
GO:0009887	animal organ morphogenesis	992	39	21.14	175	0.02897	0.00017	ADM,ALPK2,AQP3,AR,ARG1,BMP2,CNTF,CYP26B1,DSP,EDN1,ELF3,EREG,ERRFI1,FOXA1,FOXJ1,GRHL2,HOXA1,HOXB5,HRAS,HYAL1,ID2,INHBA,IRX4,LAMC2,LEFTY1,LIF,MYH6,NKX3-1,PHLDA2,RBM15,RELT,SALL1,SLC9A3R1,SMAD7,SP6,STC1,SULF1,TIPARP,WNT1	0.0393145
GO:0045931	positive regulation of mitotic cell cycle	109	6	2.32	878	0.02917	0.02917	CYP1A1,FOXA1,HYAL1,NKX3-1,PRAP1,SPHK1	0.0550459
GO:0032945	negative regulation of mononuclear cell proliferation	81	5	1.73	880	0.02935	0.02935	ARG1,CRP,FOXJ1,PELI1,SCGB1A1	0.0617284
GO:0032675	regulation of interleukin-6 production	139	7	2.96	881	0.02947	0.02947	EREG,F2RL1,FOXJ1,IFNG,ORM1,RIPK2,ZC3H12A	0.0503597
GO:0032635	interleukin-6 production	139	7	2.96	882	0.02947	0.02947	EREG,F2RL1,FOXJ1,IFNG,ORM1,RIPK2,ZC3H12A	0.0503597
GO:0015748	organophosphate ester transport	139	7	2.96	883	0.02947	0.02947	ABCG8,APOC1,APOC2,GLTPD2,MTTP,PRAP1,SLC17A9	0.0503597
GO:0042220	response to cocaine	55	4	1.17	885	0.02952	0.02952	CRHBP,HSPA5,OXT,SLC6A1	0.0727273
GO:0003229	ventricular cardiac muscle tissue development	55	4	1.17	886	0.02952	0.02952	DSP,ID2,MYH6,SMAD7	0.0727273
GO:0071560	cellular response to transforming growth factor beta stimulus	235	10	5.01	887	0.02958	0.02958	ARG1,BMP2,EDN1,FURIN,HSPA5,LEFTY1,LRG1,SMAD7,VASN,WNT1	0.0425532
GO:0043370	regulation of CD4-positive, alpha-beta T cell differentiation	50	6	1.07	241	0.02961	0.00065	IFNG,IL23A,IL27,RIPK2,SMAD7,ZC3H12A	0.12
GO:0034368	protein-lipid complex remodeling	29	6	0.62	112	0.02969	2.8e-05	APOC1,APOC2,APOM,LIPC,LIPG,MTTP	0.206897
GO:0034369	plasma lipoprotein particle remodeling	29	6	0.62	113	0.02969	2.8e-05	APOC1,APOC2,APOM,LIPC,LIPG,MTTP	0.206897
GO:0042219	cellular modified amino acid catabolic process	32	3	0.68	888	0.03016	0.03016	ACADL,ALDH1L1,DMGDH	0.09375
GO:0003338	metanephros morphogenesis	32	3	0.68	889	0.03016	0.03016	FOXJ1,LIF,SALL1	0.09375
GO:0060670	branching involved in labyrinthine layer morphogenesis	13	2	0.28	891	0.03025	0.03025	ADM,GRHL2	0.153846
GO:0010839	negative regulation of keratinocyte proliferation	13	2	0.28	892	0.03025	0.03025	EPPK1,KDF1	0.153846
GO:0034393	positive regulation of smooth muscle cell apoptotic process	13	2	0.28	893	0.03025	0.03025	IFNG,SOD2	0.153846
GO:0033145	positive regulation of intracellular steroid hormone receptor signaling pathway	13	2	0.28	894	0.03025	0.03025	AR,FOXA1	0.153846
GO:0035331	negative regulation of hippo signaling	13	2	0.28	895	0.03025	0.03025	AJUBA,MAP2K3	0.153846
GO:0042538	hyperosmotic salinity response	13	2	0.28	896	0.03025	0.03025	EFHD1,OXT	0.153846
GO:0033700	phospholipid efflux	13	2	0.28	897	0.03025	0.03025	APOC1,APOC2	0.153846
GO:0044793	negative regulation by host of viral process	13	2	0.28	898	0.03025	0.03025	CRP,ZC3H12A	0.153846
GO:0046415	urate metabolic process	13	2	0.28	899	0.03025	0.03025	GCKR,PNP	0.153846
GO:1902306	negative regulation of sodium ion transmembrane transport	13	2	0.28	900	0.03025	0.03025	PCSK9,SLC9A3R1	0.153846
GO:0070254	mucus secretion	13	2	0.28	901	0.03025	0.03025	P2RY2,TRAF3IP2	0.153846
GO:0042362	fat-soluble vitamin biosynthetic process	13	2	0.28	902	0.03025	0.03025	CYP3A4,IFNG	0.153846
GO:0046689	response to mercury ion	13	2	0.28	903	0.03025	0.03025	AQP9,TAT	0.153846
GO:0007567	parturition	13	2	0.28	904	0.03025	0.03025	CYP1A1,EDN1	0.153846
GO:0002475	antigen processing and presentation via MHC class Ib	13	2	0.28	905	0.03025	0.03025	CD1A,CD1B	0.153846
GO:0010745	negative regulation of macrophage derived foam cell differentiation	13	2	0.28	906	0.03025	0.03025	CRP,NFKBIA	0.153846
GO:0003337	mesenchymal to epithelial transition involved in metanephros morphogenesis	13	2	0.28	907	0.03025	0.03025	LIF,SALL1	0.153846
GO:0001768	establishment of T cell polarity	13	2	0.28	908	0.03025	0.03025	CYP26B1,TRAF3IP2	0.153846
GO:1904478	regulation of intestinal absorption	13	2	0.28	909	0.03025	0.03025	ABCG8,PRAP1	0.153846
GO:0032103	positive regulation of response to external stimulus	410	15	8.74	910	0.03028	0.03028	ARG1,CNTF,CREB3L3,EDN1,EREG,F2,F2RL1,F7,HRG,IFNG,IL23A,NFKBIA,PTGS2,RIPK2,S100A14	0.0365854
GO:1902652	secondary alcohol metabolic process	141	10	3	270	0.03031	0.00089	ACADL,ANGPTL3,CES1,CYP3A4,FMO5,LIPC,NPC1L1,PCSK9,SEC14L2,SOAT2	0.070922
GO:0009914	hormone transport	305	12	6.5	912	0.03099	0.03099	ADM,CRHBP,EDN1,FGB,GIPR,HNF1A,HNF4A,IFNG,IL1RN,INHBA,LIF,NKX3-1	0.0393443
GO:0044403	biological process involved in symbiotic interaction	284	14	6.05	430	0.03122	0.00322	ANPEP,ARG1,CRP,CXCL6,F2,F2RL1,FCN3,HAVCR1,HRG,ICAM1,ITGA5,SLC10A1,TRIM31,ZC3H12A	0.0492958
GO:0043270	positive regulation of ion transport	271	11	5.77	915	0.03126	0.03126	CNTN1,EDN1,F2,FXYD2,GALR2,IFNG,OXT,PRSS8,SLC6A1,SLC9A3R1,STC1	0.0405904
GO:0046634	regulation of alpha-beta T cell activation	101	8	2.15	322	0.03131	0.00142	IFNG,IL23A,IL27,IRF1,PNP,RIPK2,SMAD7,ZC3H12A	0.0792079
GO:0032355	response to estradiol	141	7	3	916	0.03151	0.03151	CRHBP,F7,FOXA1,OXT,PTGS2,SLC6A1,TFPI	0.0496454
GO:0033198	response to ATP	33	3	0.7	920	0.03267	0.03267	DNTT,P2RY2,PTGS2	0.0909091
GO:0033280	response to vitamin D	33	3	0.7	921	0.03267	0.03267	AQP3,PTGS2,STC1	0.0909091
GO:0034405	response to fluid shear stress	33	3	0.7	922	0.03267	0.03267	CSF2,PTGS2,SMAD7	0.0909091
GO:0110110	positive regulation of animal organ morphogenesis	33	3	0.7	923	0.03267	0.03267	AR,BMP2,EDN1	0.0909091
GO:0050869	negative regulation of B cell activation	33	3	0.7	924	0.03267	0.03267	FOXJ1,ID2,INHBA	0.0909091
GO:0003382	epithelial cell morphogenesis	33	3	0.7	925	0.03267	0.03267	AR,GRHL2,STC1	0.0909091
GO:0051047	positive regulation of secretion	308	12	6.56	926	0.03304	0.03304	ANG,BMP2,EDN1,F2RL1,FGB,GIPR,IFNG,INHBA,NKX3-1,OXT,P2RY2,SLC6A1	0.038961
GO:0033619	membrane protein proteolysis	57	4	1.21	927	0.03309	0.03309	FURIN,IFNG,TIMP1,TMPRSS6	0.0701754
GO:0051785	positive regulation of nuclear division	57	4	1.21	928	0.03309	0.03309	EDN1,EREG,PRAP1,SPHK1	0.0701754
GO:0043068	positive regulation of programmed cell death	511	22	10.89	326	0.03312	0.00148	ADCY10,ADM,ARG1,B4GALT1,BMP2,F2RL1,FOXA1,G0S2,GADD45A,HRG,IFNG,IGFBP3,INHBA,NKX3-1,PCSK9,PHLDA2,PPP2R1B,PTGS2,RIPK2,SLC9A3R1,SOD2,ZC3H12A	0.0430528
GO:0007548	sex differentiation	274	11	5.84	929	0.03347	0.03347	ANG,AR,EREG,HNF4A,HSPA5,ICAM1,INHBA,NKX3-1,SALL1,SRD5A2,TIPARP	0.040146
GO:0007189	adenylate cyclase-activating G protein-coupled receptor signaling pathway	143	7	3.05	930	0.03364	0.03364	ADGRG3,ADM,ADRA2B,GALR2,GIPR,GPR3,SLC9A3R1	0.048951
GO:0046718	viral entry into host cell	143	7	3.05	931	0.03364	0.03364	ANPEP,FCN3,HAVCR1,ICAM1,ITGA5,SLC10A1,TRIM31	0.048951
GO:0019915	lipid storage	83	8	1.77	216	0.03394	0.00039	ANGPTL3,CES1,CRP,EHD1,NFKBIA,PLIN2,PLIN5,ZC3H12A	0.0963855
GO:0046660	female sex differentiation	113	6	2.41	932	0.03396	0.03396	ANG,EREG,HSPA5,ICAM1,INHBA,TIPARP	0.0530973
GO:1901652	response to peptide	490	17	10.44	933	0.03413	0.03413	ADM,ARG1,CRHBP,EDN1,EREG,ERRFI1,F7,ICAM1,KLF10,NFKBIA,OXT,PCSK9,PTGS2,PTPRE,RIPK2,TIMP1,WNT1	0.0346939
GO:0071559	response to transforming growth factor beta	241	10	5.14	934	0.03428	0.03428	ARG1,BMP2,EDN1,FURIN,HSPA5,LEFTY1,LRG1,SMAD7,VASN,WNT1	0.0414938
GO:0098801	regulation of renal system process	35	5	0.75	263	0.03435	0.00082	EDN1,F2RL1,OXT,SPX,STC1	0.142857
GO:1905953	negative regulation of lipid localization	47	7	1	132	0.03438	5.7e-05	ABCG8,APOC1,APOC2,CES1,CRP,NFKBIA,PCSK9	0.148936
GO:0097530	granulocyte migration	144	7	3.07	935	0.03474	0.03474	CCL25,CXCL1,CXCL2,CXCL6,EDN1,IL1R1,S100A14	0.0486111
GO:1904251	regulation of bile acid metabolic process	14	2	0.3	936	0.0348	0.0348	CES1,FGFR4	0.142857
GO:0033141	positive regulation of peptidyl-serine phosphorylation of STAT protein	14	2	0.3	937	0.0348	0.0348	IFNG,LIF	0.142857
GO:0035358	regulation of peroxisome proliferator activated receptor signaling pathway	14	2	0.3	938	0.0348	0.0348	BMP2,PLIN5	0.142857
GO:0060046	regulation of acrosome reaction	14	2	0.3	939	0.0348	0.0348	B4GALT1,SPINK1	0.142857
GO:0045472	response to ether	14	2	0.3	940	0.0348	0.0348	OXT,ZC3H12A	0.142857
GO:0047484	regulation of response to osmotic stress	14	2	0.3	941	0.0348	0.0348	EFHD1,PTGS2	0.142857
GO:0007175	negative regulation of epidermal growth factor-activated receptor activity	14	2	0.3	942	0.0348	0.0348	ERRFI1,GPRC5A	0.142857
GO:0035815	positive regulation of renal sodium excretion	14	2	0.3	943	0.0348	0.0348	EDN1,OXT	0.142857
GO:0015812	gamma-aminobutyric acid transport	14	2	0.3	944	0.0348	0.0348	SLC6A1,SLC9A3R1	0.142857
GO:0070141	response to UV-A	14	2	0.3	945	0.0348	0.0348	MMP1,TIMP1	0.142857
GO:0006596	polyamine biosynthetic process	14	2	0.3	946	0.0348	0.0348	AGMAT,SMOX	0.142857
GO:0038183	bile acid signaling pathway	14	2	0.3	947	0.0348	0.0348	ABCG8,SLC10A1	0.142857
GO:0030213	hyaluronan biosynthetic process	14	2	0.3	948	0.0348	0.0348	HAS1,HYAL1	0.142857
GO:0042363	fat-soluble vitamin catabolic process	14	2	0.3	949	0.0348	0.0348	CYP26B1,CYP3A4	0.142857
GO:0001767	establishment of lymphocyte polarity	14	2	0.3	950	0.0348	0.0348	CYP26B1,TRAF3IP2	0.142857
GO:0010896	regulation of triglyceride catabolic process	14	2	0.3	951	0.0348	0.0348	APOC2,PLIN5	0.142857
GO:0051926	negative regulation of calcium ion transport	58	4	1.24	952	0.03497	0.03497	ICAM1,PTGS2,SPINK1,STC1	0.0689655
GO:0019217	regulation of fatty acid metabolic process	85	5	1.81	954	0.03511	0.03511	ACADL,APOC1,APOC2,PLIN5,PTGS2	0.0588235
GO:0015908	fatty acid transport	85	5	1.81	955	0.03511	0.03511	EDN1,OXT,PLIN2,SLC27A2,SPX	0.0588235
GO:0002028	regulation of sodium ion transport	85	5	1.81	956	0.03511	0.03511	CNTN1,FXYD2,PCSK9,PRSS8,SLC9A3R1	0.0588235
GO:0003013	circulatory system process	581	29	12.38	101	0.03517	2.1e-05	ACSM3,ADM,ADRA2B,ANPEP,AR,CRP,CYP2J2,DSP,EDN1,F2RL1,F5,FGB,ICAM1,ID2,MAP2K3,MYH6,OXT,P2RY2,PTGS2,SLC2A13,SLC5A1,SLC6A1,SLC9A3R1,SMAD7,SOD2,SPX,STC1,TJP3,ZC3H12A	0.0499139
GO:0045907	positive regulation of vasoconstriction	34	3	0.72	958	0.03528	0.03528	FGB,ICAM1,PTGS2	0.0882353
GO:0046640	regulation of alpha-beta T cell proliferation	34	3	0.72	959	0.03528	0.03528	IL23A,IRF1,RIPK2	0.0882353
GO:0010719	negative regulation of epithelial to mesenchymal transition	34	3	0.72	960	0.03528	0.03528	FOXA1,SMAD7,VASN	0.0882353
GO:0003351	epithelial cilium movement involved in extracellular fluid movement	34	3	0.72	961	0.03528	0.03528	ADCY10,CFAP45,SLC9A3R1	0.0882353
GO:0030216	keratinocyte differentiation	122	9	2.6	302	0.03549	0.00121	AQP3,CYP26B1,DSP,EREG,ERRFI1,GRHL1,GRHL2,KDF1,UGCG	0.0737705
GO:0061045	negative regulation of wound healing	73	7	1.56	272	0.03606	0.00092	EDN1,EPPK1,F12,F2,FGB,HRG,TFPI	0.0958904
GO:0055008	cardiac muscle tissue morphogenesis	59	4	1.26	963	0.0369	0.0369	BMP2,DSP,MYH6,SMAD7	0.0677966
GO:0032651	regulation of interleukin-1 beta production	95	8	2.02	274	0.03703	0.00095	ERRFI1,F2RL1,IFNG,ORM1,ORM2,RIPK2,SPHK1,ZC3H12A	0.0842105
GO:0032611	interleukin-1 beta production	95	8	2.02	275	0.03703	0.00095	ERRFI1,F2RL1,IFNG,ORM1,ORM2,RIPK2,SPHK1,ZC3H12A	0.0842105
GO:0043067	regulation of programmed cell death	1413	50	30.11	197	0.03717	0.00026	ACKR3,ADCY10,ADM,ALPK2,ANGPTL4,ANXA4,AR,ARG1,ATF5,B4GALT1,BCL2A1,BMP2,CNTF,CSF2,EDN1,F2RL1,FGB,FOXA1,G0S2,GADD45A,HRAS,HRG,HSPA5,ICAM1,IFNG,IGFBP3,INHBA,ITGA5,ITPRIP,KRT18,NAT8,NKX3-1,PCSK9,PELI1,PHLDA2,PLAUR,PPP2R1B,PRAP1,PTGS2,RAG1,RIPK2,SLC7A11,SLC9A3R1,SOD2,SPHK1,TIMP1,TNFSF14,VNN1,WNT1,ZC3H12A	0.0353857
GO:0030195	negative regulation of blood coagulation	49	6	1.04	236	0.03729	0.00058	EDN1,F12,F2,FGB,HRG,TFPI	0.122449
GO:0071346	cellular response to interferon-gamma	116	6	2.47	964	0.03786	0.03786	ARG1,CCL25,EDN1,ICAM1,IFNG,IRF1	0.0517241
GO:0042119	neutrophil activation	35	3	0.75	965	0.03799	0.03799	CXCL6,F2RL1,TRAF3IP2	0.0857143
GO:0001893	maternal placenta development	35	3	0.75	966	0.03799	0.03799	LIF,PTGS2,STC1	0.0857143
GO:0010573	vascular endothelial growth factor production	35	3	0.75	967	0.03799	0.03799	C5,PTGS2,SULF1	0.0857143
GO:0002691	regulation of cellular extravasation	35	3	0.75	968	0.03799	0.03799	CCL25,ICAM1,IL1R1	0.0857143
GO:0035633	maintenance of blood-brain barrier	35	3	0.75	969	0.03799	0.03799	LSR,PTGS2,TJP3	0.0857143
GO:0010765	positive regulation of sodium ion transport	35	3	0.75	970	0.03799	0.03799	CNTN1,FXYD2,PRSS8	0.0857143
GO:0001776	leukocyte homeostasis	87	5	1.85	972	0.03824	0.03824	CXCL6,RAG1,SLC7A11,TNFSF14,TRAF3IP2	0.0574713
GO:1900182	positive regulation of protein localization to nucleus	87	5	1.85	973	0.03824	0.03824	F2,IFNG,LIF,PTGS2,ZC3H12A	0.0574713
GO:0070664	negative regulation of leukocyte proliferation	87	5	1.85	974	0.03824	0.03824	ARG1,CRP,FOXJ1,PELI1,SCGB1A1	0.0574713
GO:0000302	response to reactive oxygen species	212	9	4.52	975	0.03833	0.03833	ARG1,CYP2E1,EDN1,ERN1,HP,HYAL1,SCGB1A1,SOD2,SPHK1	0.0424528
GO:0034367	protein-containing complex remodeling	31	6	0.66	123	0.03888	4.2e-05	APOC1,APOC2,APOM,LIPC,LIPG,MTTP	0.193548
GO:0034113	heterotypic cell-cell adhesion	60	4	1.28	977	0.0389	0.0389	DSP,FGB,IL1RN,ITGA5	0.0666667
GO:0010889	regulation of sequestering of triglyceride	15	2	0.32	980	0.0396	0.0396	PLIN2,PLIN5	0.133333
GO:0034374	low-density lipoprotein particle remodeling	15	2	0.32	981	0.0396	0.0396	LIPC,MTTP	0.133333
GO:0034310	primary alcohol catabolic process	15	2	0.32	982	0.0396	0.0396	HAO1,SULT1A2	0.133333
GO:0051608	histamine transport	15	2	0.32	983	0.0396	0.0396	CSF2,EDN1	0.133333
GO:1900029	positive regulation of ruffle assembly	15	2	0.32	984	0.0396	0.0396	EPS8L2,HRAS	0.133333
GO:0045475	locomotor rhythm	15	2	0.32	985	0.0396	0.0396	CIART,ID2	0.133333
GO:0045717	negative regulation of fatty acid biosynthetic process	15	2	0.32	986	0.0396	0.0396	ACADL,APOC1	0.133333
GO:0060456	positive regulation of digestive system process	15	2	0.32	987	0.0396	0.0396	OXT,PRAP1	0.133333
GO:0034638	phosphatidylcholine catabolic process	15	2	0.32	988	0.0396	0.0396	APOC1,LIPC	0.133333
GO:0097284	hepatocyte apoptotic process	15	2	0.32	989	0.0396	0.0396	KRT18,KRT8	0.133333
GO:0071474	cellular hyperosmotic response	15	2	0.32	990	0.0396	0.0396	EFHD1,ERRFI1	0.133333
GO:0045651	positive regulation of macrophage differentiation	15	2	0.32	991	0.0396	0.0396	ID2,LIF	0.133333
GO:0035627	ceramide transport	15	2	0.32	992	0.0396	0.0396	GLTPD2,MTTP	0.133333
GO:0050746	regulation of lipoprotein metabolic process	15	2	0.32	993	0.0396	0.0396	ANGPTL8,LIPG	0.133333
GO:0023035	CD40 signaling pathway	15	2	0.32	994	0.0396	0.0396	ITGA5,TRAF3IP2	0.133333
GO:0032310	prostaglandin secretion	15	2	0.32	995	0.0396	0.0396	EDN1,OXT	0.133333
GO:0051791	medium-chain fatty acid metabolic process	15	2	0.32	996	0.0396	0.0396	CES1,CYP4Z1	0.133333
GO:0051775	response to redox state	15	2	0.32	997	0.0396	0.0396	SLC7A11,VASN	0.133333
GO:0001944	vasculature development	702	27	14.96	377	0.03994	0.00233	ACKR3,ADM,ANG,ANGPTL3,ANGPTL4,ANPEP,B4GALT1,C5,EDN1,EREG,ERRFI1,GADD45A,HOXA1,HRG,HYAL1,ITGA5,LIF,LRG1,NKX3-1,PTGS2,RBM15,SMAD7,SOD2,SPHK1,SULF1,TIPARP,ZC3H12A	0.0384615
GO:1900047	negative regulation of hemostasis	50	6	1.07	242	0.04007	0.00065	EDN1,F12,F2,FGB,HRG,TFPI	0.12
GO:0014070	response to organic cyclic compound	924	40	19.69	91	0.0401	1.7e-05	ACR,ADM,AQP3,AQP8,AQP9,AR,ARG1,BMP2,CES1,CRHBP,CYP1A1,DNTT,EDN1,ERRFI1,F7,FOXA1,GRAMD1C,HSPA5,ICAM1,IL1RN,INHBA,NFKBIA,NKX3-1,OXT,P2RY2,PELI1,PLIN2,PTGS2,RIPK2,SCGB1A1,SLC10A1,SLC6A1,SLC7A11,SLC9A3R1,SOD2,STC1,TAT,TFPI,TIPARP,ZC3H12A	0.04329
GO:0002286	T cell activation involved in immune response	107	8	2.28	365	0.04048	0.00206	F2RL1,ICAM1,IFNG,IL23A,IL27,RIPK2,SMAD7,ZC3H12A	0.0747664
GO:0010033	response to organic substance	2952	101	62.9	41	0.04049	3.6e-07	ACKR3,ACR,ADM,ANG,ANGPTL3,APOM,AQP3,AQP8,AQP9,AR,ARG1,BMP2,CCL25,CES1,CHRD,CNTF,CREB3L3,CRHBP,CSF2,CSF3,CXCL1,CXCL2,CXCL6,CYP1A1,CYP26B1,CYP2E1,DNTT,EDN1,EHD1,EREG,ERN1,ERRFI1,F12,F2RL1,F7,FGB,FGFR4,FOXA1,FURIN,GCKR,GFPT2,GIPR,GRAMD1C,HAS1,HNF4A,HRG,HSD17B2,HSPA5,HYAL1,ICAM1,IFNG,IL1R1,IL1RN,INHBA,IRAK2,IRF1,ITGA5,KLB,KLF10,KRT18,KRT8,LEFTY1,LRG1,LY6G6D,MAP2K3,NFKBIA,NKX3-1,OXT,P2RY2,PCSK6,PCSK9,…	0.0342141
GO:1990266	neutrophil migration	118	6	2.51	998	0.04062	0.04062	CCL25,CXCL1,CXCL2,CXCL6,EDN1,IL1R1	0.0508475
GO:0038127	ERBB signaling pathway	118	6	2.51	999	0.04062	0.04062	EREG,ERRFI1,GPRC5A,GRB7,PIGR,PLAUR	0.0508475
GO:0002724	regulation of T cell cytokine production	36	3	0.77	1001	0.04081	0.04081	ARG1,IL1R1,SMAD7	0.0833333
GO:0032660	regulation of interleukin-17 production	36	3	0.77	1002	0.04081	0.04081	IFNG,IL23A,SPHK1	0.0833333
GO:0032620	interleukin-17 production	36	3	0.77	1003	0.04081	0.04081	IFNG,IL23A,SPHK1	0.0833333
GO:0007340	acrosome reaction	36	3	0.77	1004	0.04081	0.04081	ACR,B4GALT1,SPINK1	0.0833333
GO:0002369	T cell cytokine production	36	3	0.77	1005	0.04081	0.04081	ARG1,IL1R1,SMAD7	0.0833333
GO:0032373	positive regulation of sterol transport	36	3	0.77	1006	0.04081	0.04081	CES1,LIPG,NFKBIA	0.0833333
GO:0032376	positive regulation of cholesterol transport	36	3	0.77	1007	0.04081	0.04081	CES1,LIPG,NFKBIA	0.0833333
GO:0050994	regulation of lipid catabolic process	61	4	1.3	1009	0.04095	0.04095	ANGPTL3,APOC1,APOC2,PLIN5	0.0655738
GO:0032655	regulation of interleukin-12 production	61	4	1.3	1010	0.04095	0.04095	IFNG,IL23A,IRF1,RIPK2	0.0655738
GO:0032615	interleukin-12 production	61	4	1.3	1011	0.04095	0.04095	IFNG,IL23A,IRF1,RIPK2	0.0655738
GO:0035924	cellular response to vascular endothelial growth factor stimulus	61	4	1.3	1012	0.04095	0.04095	ERN1,HRG,MAP2K3,SPHK1	0.0655738
GO:0009611	response to wounding	535	31	11.4	43	0.04117	4.9e-07	ADM,ADRA2B,AJUBA,ARG1,B4GALT1,CNTF,CYP1A1,DSP,EDN1,EPPK1,EREG,F12,F2,F2RL1,F5,F7,FER1L5,FGB,GIPR,HGFAC,HNF4A,HRAS,HRG,ITGA5,PLAUR,PROZ,SERPINA1,SLC7A11,TFPI,TIMP1,WNT1	0.0579439
GO:0071496	cellular response to external stimulus	319	12	6.8	1015	0.04139	0.04139	AQP3,ASGR1,FOXA3,GADD45A,HSPA5,ICAM1,IRF1,KLF10,PCSK9,PTGS2,TNFSF14,ZC3H12A	0.0376176
GO:0048661	positive regulation of smooth muscle cell proliferation	89	5	1.9	1016	0.04153	0.04153	EDN1,EREG,ERN1,ID2,PTGS2	0.0561798
GO:0046330	positive regulation of JNK cascade	89	5	1.9	1017	0.04153	0.04153	F2RL1,GADD45A,HRAS,RIPK2,UNC5CL	0.0561798
GO:0042692	muscle cell differentiation	355	13	7.56	1018	0.04156	0.04156	ADM,ALPK2,BMP2,CYP26B1,EDN1,EHD1,EREG,FER1L5,ID2,KRT8,MYH6,SOD2,WNT1	0.0366197
GO:0044409	entry into host	150	7	3.2	1019	0.04184	0.04184	ANPEP,FCN3,HAVCR1,ICAM1,ITGA5,SLC10A1,TRIM31	0.0466667
GO:0001501	skeletal system development	503	17	10.72	1021	0.04198	0.04198	BMP2,CHRD,CYP26B1,EDN1,GRHL2,HOXA1,HOXB5,HOXD1,HYAL1,LECT2,SMAD7,STC1,SULF1,THPO,TIMP1,TIPARP,WNT1	0.0337972
GO:0017015	regulation of transforming growth factor beta receptor signaling pathway	119	6	2.54	1022	0.04204	0.04204	BMP2,HSPA5,LRG1,SMAD7,VASN,WNT1	0.0504202
GO:0032649	regulation of interferon-gamma production	109	9	2.32	231	0.04242	0.00054	F2RL1,HRAS,IL1R1,IL23A,IL27,INHBA,RIPK2,SCGB1A1,ZC3H12A	0.0825688
GO:0032609	interferon-gamma production	109	9	2.32	232	0.04242	0.00054	F2RL1,HRAS,IL1R1,IL23A,IL27,INHBA,RIPK2,SCGB1A1,ZC3H12A	0.0825688
GO:0002704	negative regulation of leukocyte mediated immunity	62	4	1.32	1024	0.04307	0.04307	ARG1,C4BPA,FOXJ1,SMAD7	0.0645161
GO:0022617	extracellular matrix disassembly	62	4	1.32	1025	0.04307	0.04307	FGFR4,FURIN,MMP1,TMPRSS6	0.0645161
GO:0050900	leukocyte migration	357	13	7.61	1026	0.04313	0.04313	B4GALT1,C5,CCL25,CXCL1,CXCL2,CXCL6,EDN1,F2RL1,F7,FOXJ1,ICAM1,IL1R1,S100A14	0.0364146
GO:0019935	cyclic-nucleotide-mediated signaling	90	5	1.92	1027	0.04324	0.04324	ADM,DEFB1,GIPR,SCTR,SLC9A3R1	0.0555556
GO:0048660	regulation of smooth muscle cell proliferation	145	10	3.09	293	0.04332	0.0011	ANG,BMP2,EDN1,EREG,ERN1,ID2,IFNG,IGFBP3,PTGS2,SOD2	0.0689655
GO:0002274	myeloid leukocyte activation	217	9	4.62	1029	0.04337	0.04337	CSF2,CXCL6,F2RL1,FER1L5,HAVCR1,IFNG,SPHK1,TRAF3IP2,ZC3H12A	0.0414747
GO:0003206	cardiac chamber morphogenesis	120	6	2.56	1030	0.04349	0.04349	BMP2,DSP,GRHL2,MYH6,RBM15,SMAD7	0.05
GO:0150076	neuroinflammatory response	37	3	0.79	1032	0.04374	0.04374	IFNG,PTGS2,SPHK1	0.0810811
GO:0051930	regulation of sensory perception of pain	37	3	0.79	1033	0.04374	0.04374	EDN1,OXT,SPX	0.0810811
GO:0046329	negative regulation of JNK cascade	37	3	0.79	1034	0.04374	0.04374	AMBP,F2RL1,MARVELD3	0.0810811
GO:2000516	positive regulation of CD4-positive, alpha-beta T cell activation	37	3	0.79	1035	0.04374	0.04374	IFNG,IL23A,RIPK2	0.0810811
GO:0006858	extracellular transport	37	3	0.79	1036	0.04374	0.04374	ADCY10,CFAP45,SLC9A3R1	0.0810811
GO:0045923	positive regulation of fatty acid metabolic process	37	3	0.79	1037	0.04374	0.04374	APOC2,PLIN5,PTGS2	0.0810811
GO:0071478	cellular response to radiation	184	8	3.92	1038	0.0438	0.0438	GADD45A,HRAS,HSPA5,HYAL1,MMP1,PRAP1,PTGS2,TIMP1	0.0434783
GO:0009790	embryo development	1027	34	21.88	560	0.04387	0.00725	ADM,AR,BMP2,C5,CHRD,CSF2,CYP26B1,EDN1,ELF3,FOXA1,FURIN,GRHL2,HNF4A,HOXA1,HOXB5,HOXD1,HSD17B2,HYAL1,ID2,IL1RN,INHBA,ITGA5,KDF1,KRT8,LIF,MYH6,NKX3-1,PCSK6,PHLDA2,SALL1,SLC9A3R1,SP9,SULF1,WNT1	0.0331061
GO:0051883	killing of cells in other organism involved in symbiotic interaction	27	5	0.58	193	0.04402	0.00023	ARG1,CXCL6,F2,F2RL1,HRG	0.185185
GO:0051873	killing by host of symbiont cells	27	5	0.58	194	0.04402	0.00023	ARG1,CXCL6,F2,F2RL1,HRG	0.185185
GO:0007605	sensory perception of sound	152	7	3.24	1039	0.04441	0.04441	DCDC2,EPS8L2,HOXA1,ICAM1,MARVELD2,SLC9A3R1,ZNF354A	0.0460526
GO:0046890	regulation of lipid biosynthetic process	159	13	3.39	118	0.04444	3.7e-05	ACADL,ADM,APOC1,APOC2,BMP2,CES1,FGFR4,HSD17B13,IFNG,PLIN5,PTGS2,SEC14L2,SPHK1	0.081761
GO:0002713	negative regulation of B cell mediated immunity	16	2	0.34	1040	0.04463	0.04463	C4BPA,FOXJ1	0.125
GO:0006004	fucose metabolic process	16	2	0.34	1041	0.04463	0.04463	FUT5,FUT6	0.125
GO:0002890	negative regulation of immunoglobulin mediated immune response	16	2	0.34	1042	0.04463	0.04463	C4BPA,FOXJ1	0.125
GO:0034433	steroid esterification	16	2	0.34	1043	0.04463	0.04463	APOC1,SOAT2	0.125
GO:0034434	sterol esterification	16	2	0.34	1044	0.04463	0.04463	APOC1,SOAT2	0.125
GO:0034435	cholesterol esterification	16	2	0.34	1045	0.04463	0.04463	APOC1,SOAT2	0.125
GO:0034138	toll-like receptor 3 signaling pathway	16	2	0.34	1046	0.04463	0.04463	F2RL1,PELI1	0.125
GO:0002693	positive regulation of cellular extravasation	16	2	0.34	1047	0.04463	0.04463	ICAM1,IL1R1	0.125
GO:0051044	positive regulation of membrane protein ectodomain proteolysis	16	2	0.34	1048	0.04463	0.04463	FURIN,IFNG	0.125
GO:0002921	negative regulation of humoral immune response	16	2	0.34	1049	0.04463	0.04463	C4BPA,FOXJ1	0.125
GO:0070431	nucleotide-binding oligomerization domain containing 2 signaling pathway	16	2	0.34	1050	0.04463	0.04463	NFKBIA,RIPK2	0.125
GO:0071391	cellular response to estrogen stimulus	16	2	0.34	1051	0.04463	0.04463	AR,CRHBP	0.125
GO:0006857	oligopeptide transport	16	2	0.34	1052	0.04463	0.04463	SLC7A11,SLC9A3R1	0.125
GO:0009111	vitamin catabolic process	16	2	0.34	1053	0.04463	0.04463	CYP26B1,CYP3A4	0.125
GO:0097501	stress response to metal ion	16	2	0.34	1054	0.04463	0.04463	HSPA5,MT1F	0.125
GO:0014061	regulation of norepinephrine secretion	16	2	0.34	1055	0.04463	0.04463	ADRA2B,OXT	0.125
GO:0060572	morphogenesis of an epithelial bud	16	2	0.34	1056	0.04463	0.04463	AR,SULF1	0.125
GO:0072283	metanephric renal vesicle morphogenesis	16	2	0.34	1057	0.04463	0.04463	LIF,SALL1	0.125
GO:0007179	transforming growth factor beta receptor signaling pathway	185	8	3.94	1058	0.04497	0.04497	BMP2,FURIN,HSPA5,LEFTY1,LRG1,SMAD7,VASN,WNT1	0.0432432
GO:0071621	granulocyte chemotaxis	121	6	2.58	1059	0.04498	0.04498	CCL25,CXCL1,CXCL2,CXCL6,EDN1,S100A14	0.0495868
GO:0048706	embryonic skeletal system development	121	6	2.58	1060	0.04498	0.04498	GRHL2,HOXA1,HOXB5,HOXD1,HYAL1,SULF1	0.0495868
GO:0001657	ureteric bud development	91	5	1.94	1061	0.04499	0.04499	BMP2,FOXJ1,SALL1,SMAD7,WNT1	0.0549451
GO:0050764	regulation of phagocytosis	91	5	1.94	1062	0.04499	0.04499	C2,F2RL1,FER1L5,IFNG,SPHK1	0.0549451
GO:0010660	regulation of muscle cell apoptotic process	63	4	1.34	1064	0.04525	0.04525	EDN1,IFNG,SOD2,ZC3H12A	0.0634921
GO:0070542	response to fatty acid	63	4	1.34	1065	0.04525	0.04525	EDN1,GIPR,PTGS2,ZC3H12A	0.0634921
GO:0048598	embryonic morphogenesis	584	19	12.44	1066	0.04526	0.04526	ADM,AR,CYP26B1,EDN1,GRHL2,HNF4A,HOXA1,HOXB5,HYAL1,ID2,IL1RN,INHBA,ITGA5,KDF1,SALL1,SLC9A3R1,SP9,SULF1,WNT1	0.0325342
GO:0045444	fat cell differentiation	219	9	4.67	1067	0.04551	0.04551	ANGPTL8,ATF5,BMP2,ID2,LRG1,MEDAG,PTGS2,WNT1,ZC3H12A	0.0410959
GO:0006606	protein import into nucleus	153	7	3.26	1069	0.04572	0.04572	GCKR,IFNG,NFKBIA,PTGS2,RGPD3,TRAF3IP2,ZC3H12A	0.0457516
GO:0050819	negative regulation of coagulation	52	6	1.11	261	0.04591	0.0008	EDN1,F12,F2,FGB,HRG,TFPI	0.115385
GO:1903844	regulation of cellular response to transforming growth factor beta stimulus	122	6	2.6	1072	0.0465	0.0465	BMP2,HSPA5,LRG1,SMAD7,VASN,WNT1	0.0491803
GO:0003231	cardiac ventricle development	122	6	2.6	1073	0.0465	0.0465	DSP,GRHL2,MYH6,RBM15,SALL1,SMAD7	0.0491803
GO:0051931	regulation of sensory perception	38	3	0.81	1074	0.04676	0.04676	EDN1,OXT,SPX	0.0789474
GO:0001914	regulation of T cell mediated cytotoxicity	38	3	0.81	1075	0.04676	0.04676	CD1A,CD1B,IL23A	0.0789474
GO:0007339	binding of sperm to zona pellucida	38	3	0.81	1076	0.04676	0.04676	ACR,B4GALT1,OVGP1	0.0789474
GO:0009069	serine family amino acid metabolic process	38	3	0.81	1077	0.04676	0.04676	BAAT,SDS,SLC7A11	0.0789474
GO:0009309	amine biosynthetic process	38	3	0.81	1078	0.04676	0.04676	AGMAT,SMOX,SULT1A2	0.0789474
GO:0072163	mesonephric epithelium development	92	5	1.96	1079	0.04678	0.04678	BMP2,FOXJ1,SALL1,SMAD7,WNT1	0.0543478
GO:0072164	mesonephric tubule development	92	5	1.96	1080	0.04678	0.04678	BMP2,FOXJ1,SALL1,SMAD7,WNT1	0.0543478
GO:0071466	cellular response to xenobiotic stimulus	172	19	3.67	12	0.04684	4.9e-09	ACSM1,ACSM2B,CRHBP,CYP1A1,CYP26B1,CYP2A7,CYP2C8,CYP2E1,CYP2J2,CYP3A4,CYP3A5,EDN1,FMO5,HNF4A,HSPA5,SLC10A1,SMOX,SULT1A2,UGT2B15	0.110465
GO:0046632	alpha-beta T cell differentiation	111	8	2.37	395	0.0474	0.00259	IFNG,IL23A,IL27,IRF1,PNP,RIPK2,SMAD7,ZC3H12A	0.0720721
GO:0007159	leukocyte cell-cell adhesion	351	17	7.48	325	0.04742	0.00148	ARG1,CCL25,FOXJ1,ICAM1,IFNG,IL23A,IRF1,MAP3K8,PELI1,PNP,RAG1,RIPK2,SCGB1A1,SMAD7,TNFSF14,VNN1,ZC3H12A	0.048433
GO:0038034	signal transduction in absence of ligand	64	4	1.36	1082	0.04749	0.04749	BCL2A1,CSF2,INHBA,PPP2R1B	0.0625
GO:0097192	extrinsic apoptotic signaling pathway in absence of ligand	64	4	1.36	1083	0.04749	0.04749	BCL2A1,CSF2,INHBA,PPP2R1B	0.0625
GO:0046888	negative regulation of hormone secretion	64	4	1.36	1084	0.04749	0.04749	CRHBP,EDN1,INHBA,LIF	0.0625
GO:0046942	carboxylic acid transport	268	14	5.71	359	0.04756	0.0019	AQP9,ARG1,CES1,EDN1,OXT,SLC10A1,SLC17A4,SLC23A1,SLC51A,SLC6A1,SLC6A7,SLC7A11,SLC7A5P1,SLC9A3R1	0.0522388
GO:0045597	positive regulation of cell differentiation	820	29	17.47	501	0.04773	0.00536	ADM,ADRA2B,AR,BMP2,CSF2,CSF3,CYP26B1,EDN1,FGB,FOXA1,FOXJ1,ID2,IFNG,IGFBP3,IL23A,INHBA,KDF1,KLF10,LIF,MEDAG,PNP,PTGS2,RAG1,RIPK2,SMAD7,SOD2,THPO,VNN1,ZC3H12A	0.0353659
GO:0046395	carboxylic acid catabolic process	234	17	4.99	84	0.04805	1.2e-05	ACADL,ALDH1L1,ALDH8A1,AMDHD1,ARG1,CYP26B1,FTCD,HAL,HAO1,HPD,PIPOX,PLIN5,SDS,SLC27A2,TAT,TDO2,UROC1	0.0726496
GO:0080134	regulation of response to stress	1229	46	26.19	164	0.04851	0.00013	ACKR3,AJUBA,AMBP,ARG1,BMP2,CNTF,CREB3L3,CRHBP,CXCL6,EDN1,EFHD1,EPPK1,EREG,ERN1,ERRFI1,F12,F2,F2RL1,F7,FGB,FURIN,GADD45A,HRAS,HRG,HSPA5,IFNG,IL1R1,IL23A,IL27,IRF1,MARVELD3,NFKBIA,NKX3-1,PTGS2,RAG1,RIPK2,SCGB1A1,SLC7A11,SOD2,SPHK1,TFPI,TRAF3IP2,UNC5CL,VNN1,WNT1,ZC3H12A	0.0374288
GO:0050679	positive regulation of epithelial cell proliferation	188	8	4.01	1087	0.0486	0.0486	ANG,AR,ARG1,B4GALT1,BMP2,HRAS,HYAL1,LRG1	0.0425532
GO:0060993	kidney morphogenesis	93	5	1.98	1088	0.04862	0.04862	BMP2,FOXJ1,LIF,SALL1,WNT1	0.0537634
GO:0032642	regulation of chemokine production	93	5	1.98	1089	0.04862	0.04862	C5,CXCL6,F2RL1,IFNG,RIPK2	0.0537634
GO:0030595	leukocyte chemotaxis	222	9	4.73	1091	0.04884	0.04884	C5,CCL25,CXCL1,CXCL2,CXCL6,EDN1,F2RL1,F7,S100A14	0.0405405
GO:0042326	negative regulation of phosphorylation	364	13	7.76	1092	0.04897	0.04897	AJUBA,BMP2,ERRFI1,GADD45A,GCKR,GPRC5A,IFNG,IGFBP3,INHBA,SMAD7,SPINK1,TTC36,ZC3H12A	0.0357143
GO:0001932	regulation of protein phosphorylation	1061	41	22.61	174	0.04918	0.00016	ADRA2B,AJUBA,ANG,BMP2,CCNL1,CNTF,CNTN1,CSF2,CSF3,EDN1,EREG,ERN1,ERRFI1,F2,GADD45A,GPRC5A,HRAS,HRG,ICAM1,IFNG,IGFBP3,IL23A,INHBA,INHBC,INHBE,ITGA5,LEFTY1,LIF,MAP2K3,NKX3-1,PLAUR,PTGS2,RIPK2,SLC9A3R1,SMAD7,SPHK1,SPINK1,THPO,TTC36,WNT1,ZC3H12A	0.0386428
GO:0050730	regulation of peptidyl-tyrosine phosphorylation	254	15	5.41	215	0.04918	0.00038	CNTF,CNTN1,CSF2,CSF3,EREG,ERRFI1,GPRC5A,HRG,ICAM1,IFNG,IL23A,ITGA5,LIF,RIPK2,SPINK1	0.0590551
GO:0043086	negative regulation of catalytic activity	742	35	15.81	76	0.04951	9.7e-06	AJUBA,AMBP,ANGPTL3,ANGPTL4,ANXA4,ANXA9,APOC1,APOC2,BMP2,C5,ERRFI1,FURIN,GADD45A,GALR2,GCKR,GPRC5A,HP,HRAS,HRG,IFNG,ITIH2,ITPRIP,LCN1,PLAUR,PLIN5,PTGS2,RAG1,SCGB1A1,SERPINA1,SERPINA4,SMAD7,SPINK1,TFPI,TIMP1,TNFSF14	0.0471698
GO:1903201	regulation of oxidative stress-induced cell death	65	4	1.39	1094	0.04979	0.04979	SLC7A11,SOD2,VNN1,WNT1	0.0615385
GO:0042130	negative regulation of T cell proliferation	65	4	1.39	1095	0.04979	0.04979	ARG1,FOXJ1,PELI1,SCGB1A1	0.0615385
GO:0046635	positive regulation of alpha-beta T cell activation	65	4	1.39	1096	0.04979	0.04979	IFNG,IL23A,PNP,RIPK2	0.0615385
GO:0046903	secretion	917	34	19.54	303	0.04987	0.00122	ADM,ADRA2B,ANG,AQP9,BMP2,CES1,CPLX4,CRHBP,CSF2,EDN1,F2RL1,FGB,FURIN,GIPR,HNF1A,HNF4A,IFNG,IL1RN,INHBA,LIF,MTTP,NKX3-1,OXT,P2RY2,PCSK6,SLC10A1,SLC17A9,SLC51A,SLC6A1,SLC9A3R1,SPX,STC1,STX11,TRAF3IP2	0.0370774
GO:0010885	regulation of cholesterol storage	17	2	0.36	1098	0.04988	0.04988	CES1,EHD1	0.117647
GO:0021756	striatum development	17	2	0.36	1099	0.04988	0.04988	INHBA,SLC7A11	0.117647
GO:0010566	regulation of ketone biosynthetic process	17	2	0.36	1100	0.04988	0.04988	ADM,BMP2	0.117647
GO:0140354	lipid import into cell	17	2	0.36	1101	0.04988	0.04988	SLC27A2,SPX	0.117647
GO:0030002	cellular anion homeostasis	17	2	0.36	1102	0.04988	0.04988	SLC34A3,SLC9A3R1	0.117647
GO:0035743	CD4-positive, alpha-beta T cell cytokine production	17	2	0.36	1103	0.04988	0.04988	ARG1,IL1R1	0.117647
GO:0044539	long-chain fatty acid import into cell	17	2	0.36	1104	0.04988	0.04988	SLC27A2,SPX	0.117647
GO:0043950	positive regulation of cAMP-mediated signaling	17	2	0.36	1105	0.04988	0.04988	GIPR,SCTR	0.117647
GO:0006677	glycosylceramide metabolic process	17	2	0.36	1106	0.04988	0.04988	GBA3,UGCG	0.117647
GO:0048243	norepinephrine secretion	17	2	0.36	1107	0.04988	0.04988	ADRA2B,OXT	0.117647
GO:0032689	negative regulation of interferon-gamma production	39	3	0.83	1108	0.04988	0.04988	INHBA,SCGB1A1,ZC3H12A	0.0769231
GO:0046688	response to copper ion	39	3	0.83	1109	0.04988	0.04988	CYP1A1,ICAM1,MT1F	0.0769231
