# Supplementary material for: Unraveling the glycosphingolipid metabolism by leveraging transcriptome-weighted network analysis on neuroblastic tumors
Source: Cancer Metab. 2024 Oct 24;12:29. doi: 10.1186/s40170-024-00358-y (PMC11515559; doi:10.1186/s40170-024-00358-y)
Supplement: Supplementary file 4 — Additional file 4. Table containing the log2 fold-changes, p-values, adjusted p-values, and absolute values for the following comparisons across all reactions of the whole graph [file 40170_2024_358_MOESM4_ESM.xlsx]

## Sheet: NB_GN_RAS
reaction	pval	padj	log2fc	NB	GN	sd_NB	sd_GN
R06526	0.04043	0.0596112	-0.138284	4.12368	4.53851	0.445533	0.31388
R06518	0.41954	0.463916	-0.0842991	6.77876	7.18666	0.560031	0.399575
R06519	0.04043	0.0596112	-0.138284	4.12368	4.53851	0.445533	0.31388
R06522	0.00026	0.000988992	-0.246082	10.9247	12.9564	0.769218	0.427019
R06521	0.00026	0.000988992	-0.246082	10.9247	12.9564	0.769218	0.427019
R06516	0.41954	0.463916	0.0382203	3.09664	3.01568	0.219069	0.0571688
R06520	0.00026	0.000988992	-0.246082	10.9247	12.9564	0.769218	0.427019
R02464	0.41954	0.463916	0.0382203	3.09664	3.01568	0.219069	0.0571688
R06528	0.9378	0.937804	-0.0626799	4.24578	4.43431	0.53693	0.348965
R06517	0.01017	0.0177248	-0.111959	13.5956	14.6927	1.0432	0.691182
R02976	4e-05	0.000163021	-0.340494	4.7487	6.01275	0.379022	0.255879
R06525	0.04043	0.0596112	-0.138284	4.12368	4.53851	0.445533	0.31388
R02541	0.32594	0.425949	0.0561473	11.042	10.6205	0.548824	0.464947
R01926	4e-05	0.000163021	-0.340494	4.7487	6.01275	0.379022	0.255879
R01496	0.01017	0.0177248	-0.111959	13.5956	14.6927	1.0432	0.691182
R01495	0.00151	0.00413762	0.169337	3.55931	3.16512	0.216917	0.185455
R08969	4e-05	0.000163021	-0.523753	3.43481	4.9382	0.594492	0.250942
R01494	0.6616	0.68544	-0.0306827	5.91875	6.04598	0.832747	0.548619
R01500	4e-05	0.000163021	-0.921989	1.50712	2.85559	0.779622	0.150498
R01497	0.00026	0.000988992	-0.199811	2.84682	3.26971	0.152294	0.151791
R01281	4e-05	0.000163021	-0.248252	6.53418	7.76109	0.539861	0.258469
R02978	4e-05	0.000163021	-0.170586	2.8909	3.25375	0.09524	0.0373636
R04019	0.0279	0.0458368	-0.126727	2.38295	2.60174	0.216074	0.155931
R05105	4e-05	0.000163021	-1.36083	1.12407	2.88697	0.620983	0.118892
R03617	4e-05	0.000163021	-0.225868	2.47296	2.89208	0.124909	0.097674
R04017	4e-05	0.000163021	-1.36083	1.12407	2.88697	0.620983	0.118892
R04018	0.51928	0.568731	0.0188718	6.48779	6.40347	0.378528	0.2383
R03355	4e-05	0.000163021	-0.202727	2.43956	2.80762	0.188733	0.0680837
R12960	4e-05	0.000163021	-1.36083	1.12407	2.88697	0.620983	0.118892
R01498	4e-05	0.000163021	-0.140644	5.48559	6.0473	0.200307	0.117208
R03354	0.9378	0.937804	-0.00576332	5.34696	5.36837	0.255632	0.306605
R04856	4e-05	0.000163021	-0.214314	2.69959	3.13194	0.190574	0.0657878
R12963	4e-05	0.000163021	-0.20912	5.13984	5.94157	0.274044	0.119045
R12961	4e-05	0.000163021	-0.214314	2.69959	3.13194	0.190574	0.0657878
R12962	0.04043	0.0596112	0.0466213	3.03804	2.94144	0.0937114	0.119392
R06038	0.00354	0.00726606	0.719273	5.06269	3.07509	0.853629	0.824302
R06035	0.41954	0.463916	-0.198512	2.98983	3.43088	0.866295	0.421758
R06230	0.00354	0.00726606	0.719273	5.06269	3.07509	0.853629	0.824302
R06037	0.32594	0.425949	-0.0738278	2.66652	2.80652	0.262051	0.117808
R05974	0.00575	0.0104954	-0.412658	2.54966	3.39394	0.516909	0.380333
R06189	0.01625	0.0274882	0.271217	2.29169	1.89894	0.451283	0.10682
R06224	0.00354	0.00726606	0.719273	5.06269	3.07509	0.853629	0.824302
R06222	0.00354	0.00726606	0.719273	5.06269	3.07509	0.853629	0.824302
R06227	0.00354	0.00726606	0.719273	5.06269	3.07509	0.853629	0.824302
R06221	0.00354	0.00726606	0.719273	5.06269	3.07509	0.853629	0.824302
R06033	0.13357	0.194436	-0.0636182	7.79173	8.14301	0.256766	0.355103
R05977	0.32594	0.425949	-0.0495626	10.8929	11.2736	0.299124	0.371578
R06006	0.41954	0.463916	0.0394212	5.87914	5.72067	0.725668	0.673182
R06039	0.00354	0.00726606	0.719273	5.06269	3.07509	0.853629	0.824302
R06076	0.00354	0.00726606	0.719273	5.06269	3.07509	0.853629	0.824302
R06193	0.00114	0.00320783	-0.929039	1.11891	2.13041	0.650977	0.270477
R06190	0.00114	0.00320783	-0.929039	1.11891	2.13041	0.650977	0.270477
R06095	0.00354	0.00726606	0.719273	5.06269	3.07509	0.853629	0.824302
R06029	0.00114	0.00320783	-0.929039	1.11891	2.13041	0.650977	0.270477
R06187	0.00114	0.00320783	-0.929039	1.11891	2.13041	0.650977	0.270477
R06075	0.75702	0.777299	0.0299318	3.43809	3.3675	1.04567	0.61681
R06032	0.00103	0.00320783	0.332187	2.70655	2.14989	0.22474	0.120789
R05975	0.32594	0.425949	-0.111986	4.84633	5.2375	0.646038	0.448184
R06024	0.41954	0.463916	-0.198512	2.98983	3.43088	0.866295	0.421758
R06026	0.32594	0.425949	-0.0738278	2.66652	2.80652	0.262051	0.117808
R06025	0.00354	0.00726606	0.719273	5.06269	3.07509	0.853629	0.824302
R11375	4e-05	0.000163021	-0.611919	1.76246	2.69356	0.280321	0.208508
R11378	0.00575	0.0104954	0.194298	2.79545	2.44321	0.150192	0.252549
R06191	0.00114	0.00320783	-0.929039	1.11891	2.13041	0.650977	0.270477
R06041	0.41954	0.463916	-0.198512	2.98983	3.43088	0.866295	0.421758
R06027	0.41954	0.463916	-0.198512	2.98983	3.43088	0.866295	0.421758
R05971	0.32594	0.425949	-0.138072	2.0261	2.22958	0.364976	0.235177
R05960	4e-05	0.000163021	-0.611919	1.76246	2.69356	0.280321	0.208508
R11320	0.92074	0.937037	0.233274	0.460613	0.391845	0.576494	0.362347
R05937	0.41954	0.463916	-0.0877418	2.57766	2.73929	0.409854	0.0732127
R05938	0.04043	0.0596112	0.0466213	3.03804	2.94144	0.0937114	0.119392
R06197	0.00114	0.00320783	-0.929039	1.11891	2.13041	0.650977	0.270477
R06031	0.41954	0.463916	-0.198512	2.98983	3.43088	0.866295	0.421758
R06156	0.41954	0.463916	-0.198512	2.98983	3.43088	0.866295	0.421758
R06153	4e-05	0.000163021	-0.221249	4.48181	5.22464	0.236416	0.126162
R06155	0.61192	0.639731	1.04132	0.470284	0.228502	0.494027	0.432884
R06170	0.41954	0.463916	-0.198512	2.98983	3.43088	0.866295	0.421758
R06168	0.00114	0.00320783	-0.929039	1.11891	2.13041	0.650977	0.270477
R06167	0.00114	0.00320783	-0.929039	1.11891	2.13041	0.650977	0.270477
R06163	0.61192	0.639731	1.04132	0.470284	0.228502	0.494027	0.432884
R06164	0.61192	0.639731	1.04132	0.470284	0.228502	0.494027	0.432884
R06162	0.61192	0.639731	1.04132	0.470284	0.228502	0.494027	0.432884
R06165	0.61192	0.639731	1.04132	0.470284	0.228502	0.494027	0.432884
R05965	0.00575	0.0104954	-0.324967	1.77865	2.228	0.307735	0.182075
R05964	0.30815	0.425949	-0.33708	1.50959	1.9069	0.728084	0.370175
R05963	4e-05	0.000163021	-0.20912	5.13984	5.94157	0.274044	0.119045
R11376	4e-05	0.000163021	-0.611919	1.76246	2.69356	0.280321	0.208508
R05966	4e-05	0.000163021	-0.195983	2.58759	2.96409	0.13529	0.0772828
R05967	0.00354	0.00726606	-0.0953829	5.61171	5.99526	0.340339	0.117178
R05968	0.41954	0.463916	-0.198512	2.98983	3.43088	0.866295	0.421758
R05904	0.00038	0.00140554	1.93774	2.49855	0.652184	0.321308	0.752039
R05961	0.0279	0.0458368	-0.126727	2.38295	2.60174	0.216074	0.155931
R05962	0.00575	0.0104954	0.194298	2.79545	2.44321	0.150192	0.252549
R11321	0.00575	0.0104954	0.194298	2.79545	2.44321	0.150192	0.252549
R11322	0.00575	0.0104954	-0.324967	1.77865	2.228	0.307735	0.182075
R11379	0.00575	0.0104954	0.194298	2.79545	2.44321	0.150192	0.252549
R11377	4e-05	0.000163021	-0.611919	1.76246	2.69356	0.280321	0.208508
R05942	0.00354	0.00726606	-0.0953829	5.61171	5.99526	0.340339	0.117178
R05941	4e-05	0.000163021	-0.430598	1.77002	2.38561	0.227137	0.05935
R05947	0.01625	0.0274882	0.259172	4.25089	3.5519	0.457622	0.45448
R05946	0.04043	0.0596112	0.0466213	3.03804	2.94144	0.0937114	0.119392
R05953	4e-05	0.000163021	-0.430598	1.77002	2.38561	0.227137	0.05935
R05952	0.04043	0.0596112	0.0466213	3.03804	2.94144	0.0937114	0.119392
R05949	0.00354	0.00726606	-0.0953829	5.61171	5.99526	0.340339	0.117178
R05950	0.41954	0.463916	0.139497	1.54434	1.40201	0.477298	0.418709
R05951	0.32594	0.425949	-0.235358	1.17697	1.38552	0.304696	0.234314
R05945	0.32594	0.425949	-0.235358	1.17697	1.38552	0.304696	0.234314
R05943	0.41954	0.463916	0.139497	1.54434	1.40201	0.477298	0.418709
R05958	0.41954	0.463916	0.139497	1.54434	1.40201	0.477298	0.418709
R05959	0.01017	0.0177248	-0.172772	8.11062	9.14247	0.666026	0.372153
R05939	0.04043	0.0596112	0.0466213	3.03804	2.94144	0.0937114	0.119392
R05940	0.00103	0.00320783	0.332187	2.70655	2.14989	0.22474	0.120789
R05948	4e-05	0.000163021	-0.430598	1.77002	2.38561	0.227137	0.05935
R05956	4e-05	0.000163021	-0.430598	1.77002	2.38561	0.227137	0.05935
R05957	0.00354	0.00726606	-0.0953829	5.61171	5.99526	0.340339	0.117178

## Sheet: NB_GN_RAS_PROB
reaction	pval	padj	log2fc	NB	GN	sd_NB	sd_GN
R06526	0.32594	0.403048	-0.156472	1.137	1.26725	0.182369	0.112329
R06518	0.6616	0.698017	-0.0457689	3.07938	3.17864	0.496221	0.231914
R06519	0.32594	0.403048	-0.156472	1.137	1.26725	0.182369	0.112329
R06522	0.00026	0.0010231	-0.246082	10.9247	12.9564	0.769218	0.427019
R06521	0.00026	0.0010231	-0.303649	8.51544	10.5103	0.731623	0.381277
R06516	0.00103	0.00289461	0.271452	0.687425	0.569522	0.091185	0.0112752
R06520	0.00026	0.0010231	-0.303649	8.51544	10.5103	0.731623	0.381277
R02464	0.00103	0.00289461	0.271452	0.687425	0.569522	0.091185	0.0112752
R06528	0.9378	0.937804	-0.0626799	4.24578	4.43431	0.53693	0.348965
R06517	0.75702	0.77042	-0.0553468	8.23414	8.55617	0.814374	0.591884
R02976	0.00026	0.0010231	-0.502712	1.01181	1.43361	0.163431	0.104331
R06525	0.32594	0.403048	-0.108713	0.760357	0.819868	0.125085	0.113468
R02541	0.32594	0.403048	0.0561473	11.042	10.6205	0.548824	0.464947
R01926	4e-05	0.000201835	-0.497643	1.23803	1.74798	0.192571	0.120522
R01496	0.75702	0.77042	-0.0482506	10.085	10.428	1.00739	0.59892
R01495	4e-05	0.000201835	0.585222	0.74326	0.495417	0.121171	0.0542038
R08969	4e-05	0.000201835	-0.796228	0.693018	1.20346	0.179416	0.0855739
R01494	0.41954	0.477696	0.175955	2.0422	1.80771	0.42958	0.263343
R01500	4e-05	0.000201835	-1.33747	0.159476	0.403008	0.110094	0.037553
R01497	0.17999	0.237918	-0.167715	0.471809	0.529973	0.0404207	0.0644204
R01281	4e-05	0.000201835	-0.248252	6.53418	7.76109	0.539861	0.258469
R02978	4e-05	0.000201835	-0.170586	2.8909	3.25375	0.09524	0.0373636
R04019	0.04043	0.0636942	0.450789	1.68649	1.23391	0.493086	0.0990683
R05105	4e-05	0.000201835	-1.82889	0.427609	1.51914	0.313314	0.0750535
R03617	0.0279	0.0471849	0.274443	1.75194	1.44845	0.305697	0.0866639
R04017	4e-05	0.000201835	-1.84039	0.403048	1.44334	0.286204	0.100893
R04018	0.51928	0.585458	0.0188718	6.48779	6.40347	0.378528	0.2383
R03355	0.0659	0.0997172	-0.0788588	0.447968	0.473136	0.0776371	0.0267401
R12960	4e-05	0.000201835	-2.0768	0.118874	0.501494	0.0918484	0.0535921
R01498	4e-05	0.000201835	-0.20579	2.7794	3.20554	0.139189	0.121665
R03354	0.32594	0.403048	0.0637637	2.64078	2.5266	0.178606	0.21813
R04856	4e-05	0.000201835	-0.214314	2.69959	3.13194	0.190574	0.0657878
R12963	4e-05	0.000201835	-0.20912	5.13984	5.94157	0.274044	0.119045
R12961	4e-05	0.000201835	-0.345373	1.27204	1.61611	0.135703	0.075633
R12962	0.00151	0.00386178	0.175931	1.61049	1.4256	0.0868252	0.0980284
R06038	0.00103	0.00289461	1.17616	1.24767	0.552128	0.28508	0.25039
R06035	0.08746	0.128949	-0.585451	0.453937	0.681136	0.217883	0.192244
R06230	0.00103	0.00289461	1.17616	1.24767	0.552128	0.28508	0.25039
R06037	0.0279	0.0471849	-0.339559	0.353882	0.447791	0.0848966	0.0433844
R05974	0.00103	0.00289461	-1.03035	0.323494	0.660741	0.114796	0.150171
R06189	0.13357	0.189635	0.400601	0.2702	0.204688	0.11051	0.0181328
R06224	0.00354	0.00753518	0.719273	5.06269	3.07509	0.853629	0.824302
R06222	0.00354	0.00753518	0.719273	5.06269	3.07509	0.853629	0.824302
R06227	0.00354	0.00753518	0.719273	5.06269	3.07509	0.853629	0.824302
R06221	0.00354	0.00753518	0.719273	5.06269	3.07509	0.853629	0.824302
R06033	0.13357	0.189635	-0.0636182	7.79173	8.14301	0.256766	0.355103
R05977	0.17999	0.237918	-0.0799371	7.08765	7.49145	0.407002	0.533363
R06006	0.41954	0.477696	0.0973988	2.07391	1.93852	0.410884	0.397737
R06039	0.00354	0.00753518	0.719273	5.06269	3.07509	0.853629	0.824302
R06076	0.00026	0.0010231	1.45639	3.63296	1.32387	0.849035	0.588923
R06193	0.00038	0.00128152	-1.63487	0.202022	0.627399	0.135762	0.137821
R06190	0.00038	0.00128152	-1.63487	0.202022	0.627399	0.135762	0.137821
R06095	0.00026	0.0010231	1.45639	3.63296	1.32387	0.849035	0.588923
R06029	0.00038	0.00128152	-1.63487	0.202022	0.627399	0.135762	0.137821
R06187	0.00038	0.00128152	-1.63487	0.202022	0.627399	0.135762	0.137821
R06075	0.8797	0.887416	-0.0694524	1.97116	2.06837	0.851723	0.561098
R06032	0.0279	0.0471849	0.543046	1.23961	0.850771	0.332425	0.153672
R05975	0.13357	0.189635	-0.248897	1.1759	1.39732	0.235766	0.194972
R06024	0.17999	0.237918	-0.374774	0.466455	0.604822	0.232167	0.146983
R06026	0.0659	0.0997172	-0.14742	0.361567	0.400467	0.0857662	0.0245253
R06025	0.00103	0.00289461	1.33809	1.2829	0.507443	0.317016	0.261851
R11375	4e-05	0.000201835	-1.23781	0.157629	0.371753	0.0457024	0.0638895
R11378	0.01017	0.0185688	0.366178	0.392379	0.304421	0.0523985	0.0511501
R06191	0.00114	0.00305863	-0.929039	1.11891	2.13041	0.650977	0.270477
R06041	0.41954	0.477696	-0.198512	2.98983	3.43088	0.866295	0.421758
R06027	0.41954	0.477696	-0.198512	2.98983	3.43088	0.866295	0.421758
R05971	0.17999	0.237918	0.0912771	0.318398	0.298878	0.113412	0.0514367
R05960	0.00026	0.0010231	-0.894947	0.23425	0.435597	0.0633018	0.0523894
R11320	0.7277	0.760781	1.27751	0.0365473	0.015076	0.0527834	0.017619
R05937	0.01625	0.0287568	0.17049	0.506622	0.450154	0.129232	0.0210157
R05938	4e-05	0.000201835	0.41107	0.690213	0.519085	0.0507498	0.0332062
R06197	0.00114	0.00305863	-0.929039	1.11891	2.13041	0.650977	0.270477
R06031	0.41954	0.477696	-0.198512	2.98983	3.43088	0.866295	0.421758
R06156	0.75702	0.77042	-0.223503	1.14772	1.34004	0.471337	0.311543
R06153	0.01017	0.0185688	-0.246982	2.59219	3.07621	0.440086	0.116796
R06155	0.61192	0.657668	1.14179	0.0490063	0.0222095	0.0603444	0.0497943
R06170	0.41954	0.477696	-0.198512	2.98983	3.43088	0.866295	0.421758
R06168	0.0052	0.0106771	-1.0996	0.475235	1.0184	0.30881	0.166227
R06167	0.0052	0.0106771	-1.0996	0.475235	1.0184	0.30881	0.166227
R06163	0.61192	0.657668	1.69179	0.133402	0.0412935	0.175902	0.0933627
R06164	0.61192	0.657668	1.04132	0.470284	0.228502	0.494027	0.432884
R06162	0.61192	0.657668	1.04132	0.470284	0.228502	0.494027	0.432884
R06165	0.61192	0.657668	1.04132	0.470284	0.228502	0.494027	0.432884
R05965	0.04043	0.0636942	-0.28379	0.319927	0.389475	0.109094	0.0487804
R05964	0.30815	0.402697	-0.149903	0.262733	0.291501	0.167627	0.106726
R05963	0.01017	0.0185688	-0.084822	2.60861	2.76658	0.246224	0.0648527
R11376	0.00026	0.0010231	-0.886529	0.30859	0.570498	0.0808284	0.0801926
R05966	4e-05	0.000201835	-0.195983	2.58759	2.96409	0.13529	0.0772828
R05967	0.41954	0.477696	-0.0497636	3.69017	3.81968	0.311473	0.202926
R05968	0.41954	0.477696	-0.232713	1.0683	1.2553	0.461656	0.258085
R05904	0.00038	0.00128152	1.93774	2.49855	0.652184	0.321308	0.752039
R05961	0.00354	0.00753518	-0.292704	1.10032	1.34782	0.156375	0.181349
R05962	0.00151	0.00386178	0.347132	1.51281	1.18929	0.141368	0.206271
R11321	0.00575	0.011207	0.194298	2.79545	2.44321	0.150192	0.252549
R11322	0.00575	0.011207	-0.324967	1.77865	2.228	0.307735	0.182075
R11379	0.00575	0.011207	0.194298	2.79545	2.44321	0.150192	0.252549
R11377	4e-05	0.000201835	-0.611919	1.76246	2.69356	0.280321	0.208508
R05942	0.00354	0.00753518	-0.0953829	5.61171	5.99526	0.340339	0.117178
R05941	4e-05	0.000201835	-0.430598	1.77002	2.38561	0.227137	0.05935
R05947	0.01625	0.0287568	0.350944	2.48538	1.94872	0.387289	0.353255
R05946	0.6616	0.698017	-0.0726386	1.27254	1.33825	0.123356	0.120916
R05953	4e-05	0.000201835	-0.430598	1.77002	2.38561	0.227137	0.05935
R05952	0.04043	0.0636942	0.0466213	3.03804	2.94144	0.0937114	0.119392
R05949	0.00354	0.00753518	-0.0953829	5.61171	5.99526	0.340339	0.117178
R05950	0.17999	0.237918	0.33195	0.910325	0.723218	0.40372	0.28319
R05951	0.04043	0.0636942	-0.380347	0.54295	0.706734	0.244075	0.195133
R05945	0.04043	0.0636942	-0.380347	0.54295	0.706734	0.244075	0.195133
R05943	0.17999	0.237918	0.33195	0.910325	0.723218	0.40372	0.28319
R05958	0.0659	0.0997172	0.446088	0.267755	0.19654	0.130958	0.0872051
R05959	0.01017	0.0185688	-0.215857	6.83403	7.937	0.879406	0.380573
R05939	0.08746	0.128949	-0.0784893	1.60981	1.69982	0.11012	0.0782065
R05940	0.00103	0.00289461	0.493037	1.27832	0.908281	0.165622	0.0693764
R05948	4e-05	0.000201835	-0.430598	1.77002	2.38561	0.227137	0.05935
R05956	4e-05	0.000201835	-0.430598	1.77002	2.38561	0.227137	0.05935
R05957	0.00354	0.00753518	-0.0953829	5.61171	5.99526	0.340339	0.117178

## Sheet: NB_GN_RAS_PROB_REC
reaction	pval	padj	log2fc	NB	GN	sd_NB	sd_GN
R06526	0.32594	0.407429	-0.156472	1.137	1.26725	0.182369	0.112329
R06518	0.6616	0.691672	-0.0457689	3.07938	3.17864	0.496221	0.231914
R06519	0.32594	0.407429	-0.156472	1.137	1.26725	0.182369	0.112329
R06522	0.01625	0.0301483	0.15762	2.25869	2.02493	0.174077	0.15595
R06521	0.00026	0.00123624	-0.303649	8.51544	10.5103	0.731623	0.381277
R06516	0.00103	0.00304305	0.271452	0.687425	0.569522	0.091185	0.0112752
R06520	0.00026	0.00123624	-0.303649	8.51544	10.5103	0.731623	0.381277
R02464	0.00103	0.00304305	0.271452	0.687425	0.569522	0.091185	0.0112752
R06528	0.25011	0.330606	-0.0960313	1.15643	1.23603	0.11818	0.0877584
R06517	0.75702	0.763662	-0.0553468	8.23414	8.55617	0.814374	0.591884
R02976	0.00026	0.00123624	-0.502712	1.01181	1.43361	0.163431	0.104331
R06525	0.32594	0.407429	-0.108713	0.760357	0.819868	0.125085	0.113468
R02541	0.00354	0.00847708	-0.239191	2.19054	2.58556	0.324762	0.111727
R01926	4e-05	0.000249326	-0.497643	1.23803	1.74798	0.192571	0.120522
R01496	0.75702	0.763662	-0.0482506	10.085	10.428	1.00739	0.59892
R01495	4e-05	0.000249326	0.585222	0.74326	0.495417	0.121171	0.0542038
R08969	4e-05	0.000249326	-0.796228	0.693018	1.20346	0.179416	0.0855739
R01494	0.41954	0.482473	0.175955	2.0422	1.80771	0.42958	0.263343
R01500	4e-05	0.000249326	-1.33747	0.159476	0.403008	0.110094	0.037553
R01497	0.17999	0.243516	-0.167715	0.471809	0.529973	0.0404207	0.0644204
R01281	4e-05	0.000249326	-0.248252	6.53418	7.76109	0.539861	0.258469
R02978	4e-05	0.000249326	-0.170586	2.8909	3.25375	0.09524	0.0373636
R04019	0.04043	0.0673866	0.450789	1.68649	1.23391	0.493086	0.0990683
R05105	4e-05	0.000249326	-1.82889	0.427609	1.51914	0.313314	0.0750535
R03617	0.0279	0.0493627	0.274443	1.75194	1.44845	0.305697	0.0866639
R04017	4e-05	0.000249326	-1.84039	0.403048	1.44334	0.286204	0.100893
R04018	0.51928	0.591255	0.0188718	6.48779	6.40347	0.378528	0.2383
R03355	0.0659	0.102412	-0.0788588	0.447968	0.473136	0.0776371	0.0267401
R12960	4e-05	0.000249326	-2.0768	0.118874	0.501494	0.0918484	0.0535921
R01498	4e-05	0.000249326	-0.20579	2.7794	3.20554	0.139189	0.121665
R03354	0.32594	0.407429	0.0637637	2.64078	2.5266	0.178606	0.21813
R04856	0.00026	0.00123624	-0.707757	0.958266	1.5651	0.538276	0.0779878
R12963	0.0659	0.102412	-0.0789738	2.72361	2.87686	0.169836	0.100464
R12961	4e-05	0.000249326	-0.345373	1.27204	1.61611	0.135703	0.075633
R12962	0.00151	0.0040414	0.175931	1.61049	1.4256	0.0868252	0.0980284
R06038	0.00103	0.00304305	1.17616	1.24767	0.552128	0.28508	0.25039
R06035	0.08746	0.130624	-0.585451	0.453937	0.681136	0.217883	0.192244
R06230	0.00103	0.00304305	1.17616	1.24767	0.552128	0.28508	0.25039
R06037	0.0279	0.0493627	-0.339559	0.353882	0.447791	0.0848966	0.0433844
R05974	0.00103	0.00304305	-1.03035	0.323494	0.660741	0.114796	0.150171
R06189	0.13357	0.194436	0.400601	0.2702	0.204688	0.11051	0.0181328
R06224	0.00354	0.00847708	0.719273	5.06269	3.07509	0.853629	0.824302
R06222	0.00354	0.00847708	0.719273	5.06269	3.07509	0.853629	0.824302
R06227	0.01017	0.0201696	1.11603	2.86947	1.32387	1.44989	0.588923
R06221	0.00103	0.00304305	1.17616	1.24767	0.552128	0.28508	0.25039
R06033	0.00575	0.0129649	-0.204771	1.8776	2.16394	0.190285	0.147376
R05977	0.17999	0.243516	-0.0799371	7.08765	7.49145	0.407002	0.533363
R06006	0.41954	0.482473	0.0973988	2.07391	1.93852	0.410884	0.397737
R06039	0.00354	0.00847708	0.719273	5.06269	3.07509	0.853629	0.824302
R06076	0.01017	0.0201696	1.11603	2.86947	1.32387	1.44989	0.588923
R06193	0.00038	0.00150247	-1.63487	0.202022	0.627399	0.135762	0.137821
R06190	0.00038	0.00150247	-1.63487	0.202022	0.627399	0.135762	0.137821
R06095	0.01017	0.0201696	1.11715	2.87171	1.32387	1.44602	0.588923
R06029	0.00038	0.00150247	-1.63487	0.202022	0.627399	0.135762	0.137821
R06187	0.00038	0.00150247	-1.63487	0.202022	0.627399	0.135762	0.137821
R06075	0.8797	0.879699	-0.0694524	1.97116	2.06837	0.851723	0.561098
R06032	0.0279	0.0493627	0.543046	1.23961	0.850771	0.332425	0.153672
R05975	0.13357	0.194436	-0.248897	1.1759	1.39732	0.235766	0.194972
R06024	0.17999	0.243516	-0.374774	0.466455	0.604822	0.232167	0.146983
R06026	0.0659	0.102412	-0.14742	0.361567	0.400467	0.0857662	0.0245253
R06025	0.00103	0.00304305	1.33809	1.2829	0.507443	0.317016	0.261851
R11375	4e-05	0.000249326	-1.23781	0.157629	0.371753	0.0457024	0.0638895
R11378	0.01017	0.0201696	0.366178	0.392379	0.304421	0.0523985	0.0511501
R06191	0.00114	0.00320783	-0.929039	1.11891	2.13041	0.650977	0.270477
R06041	0.41954	0.482473	-0.198512	2.98983	3.43088	0.866295	0.421758
R06027	0.41954	0.482473	-0.198512	2.98983	3.43088	0.866295	0.421758
R05971	0.17999	0.243516	0.0912771	0.318398	0.298878	0.113412	0.0514367
R05960	0.00026	0.00123624	-0.894947	0.23425	0.435597	0.0633018	0.0523894
R11320	0.7277	0.753927	1.27751	0.0365473	0.015076	0.0527834	0.017619
R05937	0.01625	0.0301483	0.17049	0.506622	0.450154	0.129232	0.0210157
R05938	4e-05	0.000249326	0.41107	0.690213	0.519085	0.0507498	0.0332062
R06197	0.00114	0.00320783	-0.929039	1.11891	2.13041	0.650977	0.270477
R06031	0.41954	0.482473	-0.198512	2.98983	3.43088	0.866295	0.421758
R06156	0.75702	0.763662	-0.223503	1.14772	1.34004	0.471337	0.311543
R06153	0.01017	0.0201696	-0.246982	2.59219	3.07621	0.440086	0.116796
R06155	0.61192	0.663872	1.14179	0.0490063	0.0222095	0.0603444	0.0497943
R06170	0.41954	0.482473	-0.198512	2.98983	3.43088	0.866295	0.421758
R06168	0.0052	0.0119584	-1.0996	0.475235	1.0184	0.30881	0.166227
R06167	0.0052	0.0119584	-1.0996	0.475235	1.0184	0.30881	0.166227
R06163	0.61192	0.663872	1.69179	0.133402	0.0412935	0.175902	0.0933627
R06164	0.61192	0.663872	1.04132	0.470284	0.228502	0.494027	0.432884
R06162	0.61192	0.663872	0.847596	0.168441	0.0936044	0.169241	0.170974
R06165	0.61192	0.663872	0.829029	0.234392	0.131941	0.241865	0.247177
R05965	0.04043	0.0673866	-0.28379	0.319927	0.389475	0.109094	0.0487804
R05964	0.30815	0.402697	-0.149903	0.262733	0.291501	0.167627	0.106726
R05963	0.01017	0.0201696	-0.084822	2.60861	2.76658	0.246224	0.0648527
R11376	0.00026	0.00123624	-0.886529	0.30859	0.570498	0.0808284	0.0801926
R05966	0.08746	0.130624	-0.191247	0.452689	0.516858	0.0764101	0.0334805
R05967	0.41954	0.482473	-0.0497636	3.69017	3.81968	0.311473	0.202926
R05968	0.41954	0.482473	-0.232713	1.0683	1.2553	0.461656	0.258085
R05904	0.00038	0.00150247	1.93774	2.49855	0.652184	0.321308	0.752039
R05961	0.00354	0.00847708	-0.292704	1.10032	1.34782	0.156375	0.181349
R05962	0.00151	0.0040414	0.347132	1.51281	1.18929	0.141368	0.206271
R11321	0.0659	0.102412	1.04642	1.60355	0.776387	1.37521	1.06983
R11322	0.25011	0.330606	0.404563	1.0215	0.77171	0.911109	1.08971
R11379	0.6616	0.691672	-0.0930333	0.482631	0.514779	0.0534757	0.0571311
R11377	0.00026	0.00123624	-0.886529	0.30859	0.570498	0.0808284	0.0801926
R05942	4e-05	0.000249326	-0.220948	2.97221	3.4641	0.236913	0.0763216
R05941	4e-05	0.000249326	-0.551834	0.940285	1.37841	0.149779	0.0362478
R05947	0.01625	0.0301483	0.350944	2.48538	1.94872	0.387289	0.353255
R05946	0.6616	0.691672	-0.0726386	1.27254	1.33825	0.123356	0.120916
R05953	0.00103	0.00304305	-0.333797	1.03111	1.29954	0.153921	0.0634575
R05952	0.01625	0.0301483	0.139138	1.7655	1.60319	0.0766571	0.108849
R05949	0.00103	0.00304305	-0.21688	2.34404	2.72428	0.173667	0.169759
R05950	0.17999	0.243516	0.33195	0.910325	0.723218	0.40372	0.28319
R05951	0.04043	0.0673866	-0.380347	0.54295	0.706734	0.244075	0.195133
R05945	0.04043	0.0673866	-0.380347	0.54295	0.706734	0.244075	0.195133
R05943	0.17999	0.243516	0.33195	0.910325	0.723218	0.40372	0.28319
R05958	0.0659	0.102412	0.446088	0.267755	0.19654	0.130958	0.0872051
R05959	0.01017	0.0201696	-0.215857	6.83403	7.937	0.879406	0.380573
R05939	0.08746	0.130624	-0.0784893	1.60981	1.69982	0.11012	0.0782065
R05940	0.00103	0.00304305	0.493037	1.27832	0.908281	0.165622	0.0693764
R05948	4e-05	0.000249326	-0.555666	0.738906	1.08608	0.0969892	0.103595
R05956	0.6616	0.691672	-0.0735467	0.400084	0.421009	0.0401929	0.02438
R05957	4e-05	0.000249326	0.266815	1.27202	1.05725	0.0711324	0.0376416

## Sheet: NB_GN_RAS_PROB_PATH
reaction	pval	padj	log2fc	NB	GN	sd_NB	sd_GN
R06526	1	1	0	0	0	0	0
R06518	1	1	0	0	0	0	0
R06519	1	1	0	0	0	0	0
R06522	1	1	0	0	0	0	0
R06521	1	1	0	0	0	0	0
R06516	0.00103	0.00409238	0.342269	0.00557722	0.00439931	0.000753632	0.000378339
R06520	1	1	0	0	0	0	0
R02464	1	1	0	0	0	0	0
R06528	1	1	0	0	0	0	0
R06517	1	1	0	0	0	0	0
R02976	1	1	0	0	0	0	0
R06525	1	1	0	0	0	0	0
R02541	1	1	0	0	0	0	0
R01926	0.0659	0.180441	-0.242472	0.0392033	0.0463782	0.00822738	0.00353806
R01496	1	1	0	0	0	0	0
R01495	0.00103	0.00409238	0.637186	0.0687865	0.0442274	0.013639	0.00540343
R08969	4e-05	0.000847708	-0.748338	0.0638104	0.107192	0.016568	0.00447806
R01494	0.13357	0.295393	0.215978	0.187387	0.161333	0.0370622	0.0233865
R01500	0.00103	0.00409238	-1.224	0.0154347	0.0360546	0.0115685	0.00460095
R01497	1	1	0	0	0	0	0
R01281	1	1	0	0	0	0	0
R02978	1	1	0	0	0	0	0
R04019	1	1	0	0	0	0	0
R05105	1	1	0	0	0	0	0
R03617	1	1	0	0	0	0	0
R04017	0.00038	0.00217858	-2.71191	0.00279115	0.0182873	0.00237561	0.00309005
R04018	1	1	0	0	0	0	0
R03355	0.0659	0.180441	-0.0788588	0.447968	0.473136	0.0776371	0.0267401
R12960	4e-05	0.000847708	-2.0768	0.118874	0.501494	0.0918484	0.0535921
R01498	0.08746	0.223512	-0.0927669	0.506937	0.540605	0.0568427	0.0416041
R03354	1	1	0	0	0	0	0
R04856	1	1	0	0	0	0	0
R12963	1	1	0	0	0	0	0
R12961	1	1	0	0	0	0	0
R12962	4e-05	0.000847708	-0.900957	0.131917	0.24633	0.070917	0.0101765
R06038	0.00103	0.00409238	1.21809	0.0293878	0.0126324	0.0091071	0.0049984
R06035	0.0659	0.180441	-0.668201	0.0101619	0.0161482	0.00406805	0.0051117
R06230	0.00103	0.00409238	1.21809	0.0293878	0.0126324	0.0091071	0.0049984
R06037	0.41954	0.753864	-0.303654	0.00862577	0.0106465	0.0031462	0.0023609
R05974	0.00026	0.00197798	-1.00735	0.00783067	0.0157414	0.00360272	0.00500832
R06189	0.13357	0.295393	0.486516	0.00676992	0.00483201	0.00358596	0.000777755
R06224	1	1	0	0	0	0	0
R06222	1	1	0	0	0	0	0
R06227	0.00026	0.00197798	1.08417	0.0119635	0.00564276	0.00370129	0.00118382
R06221	0.00103	0.00409238	1.21809	0.0293878	0.0126324	0.0091071	0.0049984
R06033	0.6616	1	-0.0479049	0.186109	0.192393	0.0435519	0.028277
R05977	0.13357	0.295393	0.10737	1.07839	1.00104	0.230066	0.118087
R06006	0.13357	0.295393	0.30133	0.316727	0.257025	0.0951572	0.0452156
R06039	1	1	0	0	0	0	0
R06076	0.00026	0.00197798	1.08417	0.0119635	0.00564276	0.00370129	0.00118382
R06193	0.00038	0.00217858	-2.10363	0.000692708	0.00297719	0.00047739	0.00109663
R06190	0.00038	0.00217858	-2.10363	0.000692708	0.00297719	0.00047739	0.00109663
R06095	0.00026	0.00197798	1.40897	0.0515921	0.0194286	0.017023	0.00603932
R06029	0.00038	0.00217858	-1.76792	0.00291068	0.00991268	0.00200504	0.00339915
R06187	0.00038	0.00217858	-1.76792	0.00291068	0.00991268	0.00200504	0.00339915
R06075	0.41954	0.753864	-0.153592	0.0239658	0.026658	0.0081515	0.00926316
R06032	0.0659	0.180441	0.742589	0.0178471	0.0106666	0.00960562	0.00165015
R05975	0.13357	0.295393	-0.092382	0.11602	0.123693	0.0329561	0.0208486
R06024	0.25011	0.522958	-0.292584	0.0437738	0.0536155	0.018744	0.0137886
R06026	0.32594	0.624725	0.0492678	0.0368075	0.0355717	0.0141762	0.00471335
R06025	0.00026	0.00197798	1.50911	0.125862	0.044219	0.038022	0.0221691
R11375	0.00103	0.00409238	-1.0939	0.0155762	0.0332475	0.00551193	0.00803428
R11378	0.01017	0.0377367	0.540957	0.039048	0.0268382	0.0102731	0.00434159
R06191	1	1	0	0	0	0	0
R06041	1	1	0	0	0	0	0
R06027	1	1	0	0	0	0	0
R05971	0.17999	0.390545	0.0912771	0.318398	0.298878	0.113412	0.0514367
R05960	0.00026	0.00197798	-0.894947	0.23425	0.435597	0.0633018	0.0523894
R11320	0.7277	1	1.27751	0.0365473	0.015076	0.0527834	0.017619
R05937	0.01625	0.0534056	0.17049	0.506622	0.450154	0.129232	0.0210157
R05938	4e-05	0.000847708	0.41107	0.690213	0.519085	0.0507498	0.0332062
R06197	1	1	0	0	0	0	0
R06031	1	1	0	0	0	0	0
R06156	0.6616	1	-0.03201	0.0585941	0.0599087	0.0231533	0.0143157
R06153	0.41954	0.753864	0.0280802	0.140178	0.137476	0.0466537	0.0114722
R06155	0.61192	0.977368	1.32188	0.00246483	0.000985964	0.00307502	0.00223115
R06170	1	1	0	0	0	0	0
R06168	0.01297	0.0452061	-0.960003	0.00910037	0.0177031	0.00627723	0.00420338
R06167	0.01297	0.0452061	-0.960003	0.00910037	0.0177031	0.00627723	0.00420338
R06163	0.61192	0.977368	2.1467	0.00258414	0.000583572	0.00327923	0.00131717
R06164	0.61192	0.977368	1.34735	0.00337957	0.00132821	0.00356155	0.00241497
R06162	0.61192	0.977368	1.34735	0.00337957	0.00132821	0.00356155	0.00241497
R06165	0.61192	0.977368	1.04912	0.0119173	0.00575918	0.0129787	0.0110373
R05965	0.04043	0.12236	-0.425984	0.0225943	0.0303552	0.00805688	0.00436221
R05964	0.30815	0.621707	-0.267676	0.0190215	0.0228994	0.0128077	0.00926277
R05963	1	1	0	0	0	0	0
R11376	0.00026	0.00197798	-1.00072	0.0222432	0.0445087	0.00795862	0.00769704
R05966	1	1	0	0	0	0	0
R05967	0.49921	0.869829	-0.213351	0.0382421	0.0443371	0.0199818	0.00884957
R05968	0.30815	0.621707	-0.479238	0.0105521	0.0147098	0.00687778	0.00455376
R05904	1	1	0	0	0	0	0
R05961	1	1	0	0	0	0	0
R05962	0.8797	1	0.0488055	0.197747	0.19117	0.026282	0.0303987
R11321	0.49921	0.869829	0.596955	0.0883777	0.0584307	0.109985	0.0522298
R11322	0.92074	1	0.0913066	0.0547304	0.0513739	0.067649	0.0458776
R11379	0.13357	0.295393	-0.230279	0.0343431	0.0402866	0.00682408	0.00667817
R11377	0.00026	0.00197798	-1.00072	0.0222432	0.0445087	0.00795862	0.00769704
R05942	0.32594	0.624725	0.00695678	0.571716	0.568966	0.0986728	0.0147647
R05941	0.00026	0.00197798	-0.332477	0.179878	0.226497	0.0356751	0.010044
R05947	0.00151	0.00579267	0.710319	0.221804	0.135563	0.0418306	0.0291847
R05946	0.01625	0.0534056	0.317786	0.115671	0.0928027	0.0255538	0.00907011
R05953	0.41954	0.753864	0.0267968	0.0919918	0.0902989	0.0154369	0.00853152
R05952	0.00026	0.00197798	0.514578	0.159015	0.11131	0.0259067	0.0108223
R05949	0.08746	0.223512	0.171935	0.212913	0.188993	0.0431989	0.0149031
R05950	0.0279	0.0867182	0.52396	0.0320145	0.0222648	0.0114167	0.00839064
R05951	0.51928	0.891295	-0.052943	0.0217543	0.0225674	0.0125325	0.00771875
R05945	0.32594	0.624725	-0.232738	0.0573219	0.0673568	0.0293431	0.0194548
R05943	0.25011	0.522958	0.37737	0.0888538	0.0684032	0.0365705	0.0268496
R05958	0.0279	0.0867182	0.785822	0.0595711	0.0345525	0.0280524	0.0158432
R05959	0.08746	0.223512	0.156072	1.55999	1.40004	0.278009	0.0868995
R05939	0.00103	0.00409238	0.151408	0.310016	0.27913	0.0556108	0.0115679
R05940	0.00103	0.00409238	0.715596	0.245483	0.149488	0.0538391	0.015965
R05948	0.13357	0.295393	-0.180874	0.0665008	0.0753834	0.0124738	0.00859021
R05956	0.6616	1	-0.0735467	0.400084	0.421009	0.0401929	0.02438
R05957	4e-05	0.000847708	0.266815	1.27202	1.05725	0.0711324	0.0376416

## Sheet: NB_GNB_RAS
reaction	pval	padj	log2fc	NB	GNB	sd_NB	sd_GNB
R06526	0.01485	0.0601186	-0.0452797	5.43537	5.60867	0.318325	0.281373
R06518	0.00211	0.017705	0.0194511	9.33536	9.21034	0.338064	0.287472
R06519	0.01485	0.0601186	-0.0452797	5.43537	5.60867	0.318325	0.281373
R06522	0.02959	0.089538	-0.0451273	14.288	14.742	1.03103	1.27555
R06521	0.02959	0.089538	-0.0451273	14.288	14.742	1.03103	1.27555
R06516	0.00769	0.0407266	0.0448305	3.82803	3.71091	0.145156	0.161697
R06520	0.02959	0.089538	-0.0451273	14.288	14.742	1.03103	1.27555
R02464	0.00769	0.0407266	0.0448305	3.82803	3.71091	0.145156	0.161697
R06528	0.05007	0.140449	0.0277814	6.16772	6.05009	0.264186	0.246092
R06517	0.37046	0.513292	0.00626657	18.4907	18.4106	0.58888	0.445784
R02976	0.00119	0.0124216	-0.110415	5.76429	6.22278	0.439012	0.638181
R06525	0.01485	0.0601186	-0.0452797	5.43537	5.60867	0.318325	0.281373
R02541	0.1346	0.271566	0.00134053	13.5966	13.584	0.586008	0.567621
R01926	0.00119	0.0124216	-0.110415	5.76429	6.22278	0.439012	0.638181
R01496	0.37046	0.513292	0.00626657	18.4907	18.4106	0.58888	0.445784
R01495	0.20952	0.365077	0.0274911	3.94751	3.873	0.158741	0.156858
R08969	0.04427	0.13053	-0.0936476	4.84688	5.17193	0.52208	0.938685
R01494	0.07871	0.195615	0.0336758	8.48457	8.28881	0.537537	0.552506
R01500	0.26602	0.449895	-0.326125	1.59169	1.99541	0.830743	0.97251
R01497	0.08969	0.195615	-0.0417134	3.47522	3.57717	0.18101	0.304479
R01281	0.04714	0.135523	-0.0263405	8.36854	8.52274	0.478309	0.685353
R02978	0.0033	0.0237205	-0.0529518	3.45208	3.58113	0.144347	0.184693
R04019	0.00403	0.0257273	-0.063909	2.88601	3.01673	0.16629	0.16618
R05105	0.00078	0.0099529	-0.354665	1.93788	2.47794	0.592923	0.544508
R03617	0.06423	0.164138	-0.015693	3.20866	3.24376	0.163579	0.182182
R04017	0.00078	0.0099529	-0.354665	1.93788	2.47794	0.592923	0.544508
R04018	0.01886	0.0723075	-0.0407265	8.1282	8.36092	0.467925	0.338155
R03355	0.09753	0.200294	-0.0195263	3.06266	3.10439	0.17741	0.26401
R12960	0.00078	0.0099529	-0.354665	1.93788	2.47794	0.592923	0.544508
R01498	0.00164	0.0157313	-0.0305375	7.08133	7.23282	0.176853	0.212077
R03354	0.7509	0.838384	0.00378527	6.55708	6.5399	0.237784	0.213635
R04856	0.00815	0.0407266	-0.0688373	3.1911	3.34705	0.171411	0.210475
R12963	0.00231	0.017705	-0.0472471	6.88401	7.11319	0.332978	0.429482
R12961	0.00815	0.0407266	-0.0688373	3.1911	3.34705	0.171411	0.210475
R12962	0.35286	0.507242	0.0165499	3.82956	3.78588	0.223366	0.157624
R06038	0.44159	0.540242	0.0679648	6.71982	6.41059	1.35604	1.19691
R06035	0.88604	0.886043	-0.00547084	4.34216	4.35866	0.661394	0.578706
R06230	0.44159	0.540242	0.0679648	6.71982	6.41059	1.35604	1.19691
R06037	0.88141	0.886043	0.0168991	3.10682	3.07064	0.280513	0.336931
R05974	0.36724	0.513292	-0.0104508	3.8203	3.84808	0.52955	0.561112
R06189	0.01144	0.054793	0.174797	2.74548	2.4322	0.521064	0.502538
R06224	0.44159	0.540242	0.0679648	6.71982	6.41059	1.35604	1.19691
R06222	0.44159	0.540242	0.0679648	6.71982	6.41059	1.35604	1.19691
R06227	0.44159	0.540242	0.0679648	6.71982	6.41059	1.35604	1.19691
R06221	0.44159	0.540242	0.0679648	6.71982	6.41059	1.35604	1.19691
R06033	0.05689	0.155187	-0.0233572	9.66755	9.82534	0.314124	0.367632
R05977	0.00454	0.0274954	-0.0205128	13.3452	13.5363	0.289509	0.332415
R06006	0.14401	0.283417	0.0733211	7.63272	7.2545	0.904949	0.789619
R06039	0.44159	0.540242	0.0679648	6.71982	6.41059	1.35604	1.19691
R06076	0.44159	0.540242	0.0679648	6.71982	6.41059	1.35604	1.19691
R06193	0.09356	0.195615	-0.0798349	1.72273	1.82074	0.431857	0.639794
R06190	0.09356	0.195615	-0.0798349	1.72273	1.82074	0.431857	0.639794
R06095	0.44159	0.540242	0.0679648	6.71982	6.41059	1.35604	1.19691
R06029	0.09356	0.195615	-0.0798349	1.72273	1.82074	0.431857	0.639794
R06187	0.09356	0.195615	-0.0798349	1.72273	1.82074	0.431857	0.639794
R06075	0.27008	0.450141	0.0111587	5.81449	5.76969	1.44341	1.04881
R06032	1e-05	0.000297024	0.12421	3.20179	2.93766	0.262118	0.266166
R05975	0.37996	0.520186	0.0181397	6.76124	6.67676	0.493879	0.432605
R06024	0.88604	0.886043	-0.00547084	4.34216	4.35866	0.661394	0.578706
R06026	0.88141	0.886043	0.0168991	3.10682	3.07064	0.280513	0.336931
R06025	0.44159	0.540242	0.0679648	6.71982	6.41059	1.35604	1.19691
R11375	0.02611	0.0882969	-0.131055	2.44237	2.67463	0.34339	0.499335
R11378	0.47742	0.560241	0.0294778	3.42781	3.35848	0.180664	0.199689
R06191	0.09356	0.195615	-0.0798349	1.72273	1.82074	0.431857	0.639794
R06041	0.88604	0.886043	-0.00547084	4.34216	4.35866	0.661394	0.578706
R06027	0.88604	0.886043	-0.00547084	4.34216	4.35866	0.661394	0.578706
R05971	0.30953	0.507242	-0.0388311	2.6046	2.67565	0.340432	0.441785
R05960	0.02611	0.0882969	-0.131055	2.44237	2.67463	0.34339	0.499335
R11320	0.78868	0.872093	-0.0611218	0.69939	0.729658	0.439868	0.383393
R05937	0.34461	0.507242	-0.0227367	3.13118	3.18092	0.20181	0.124169
R05938	0.35286	0.507242	0.0165499	3.82956	3.78588	0.223366	0.157624
R06197	0.09356	0.195615	-0.0798349	1.72273	1.82074	0.431857	0.639794
R06031	0.88604	0.886043	-0.00547084	4.34216	4.35866	0.661394	0.578706
R06156	0.88604	0.886043	-0.00547084	4.34216	4.35866	0.661394	0.578706
R06153	0.0289	0.089538	-0.0554426	6.10681	6.34606	0.316481	0.48587
R06155	0.19673	0.348063	-0.126392	0.807449	0.881379	0.558427	0.431769
R06170	0.88604	0.886043	-0.00547084	4.34216	4.35866	0.661394	0.578706
R06168	0.09356	0.195615	-0.0798349	1.72273	1.82074	0.431857	0.639794
R06167	0.09356	0.195615	-0.0798349	1.72273	1.82074	0.431857	0.639794
R06163	0.19673	0.348063	-0.126392	0.807449	0.881379	0.558427	0.431769
R06164	0.19673	0.348063	-0.126392	0.807449	0.881379	0.558427	0.431769
R06162	0.19673	0.348063	-0.126392	0.807449	0.881379	0.558427	0.431769
R06165	0.19673	0.348063	-0.126392	0.807449	0.881379	0.558427	0.431769
R05965	0.05938	0.155187	-0.0216106	2.50824	2.5461	0.269148	0.36295
R05964	0.25626	0.439855	0.104779	2.2111	2.0562	0.572625	0.478049
R05963	0.00231	0.017705	-0.0472471	6.88401	7.11319	0.332978	0.429482
R11376	0.02611	0.0882969	-0.131055	2.44237	2.67463	0.34339	0.499335
R05966	0.17168	0.329054	-0.0397755	3.22863	3.31888	0.137015	0.159123
R05967	0.65645	0.740117	-0.00404161	6.8084	6.8275	0.27346	0.203342
R05968	0.88604	0.886043	-0.00547084	4.34216	4.35866	0.661394	0.578706
R05904	0.14541	0.283417	0.120544	2.79462	2.5706	0.578278	0.680148
R05961	0.00403	0.0257273	-0.063909	2.88601	3.01673	0.16629	0.16618
R05962	0.47742	0.560241	0.0294778	3.42781	3.35848	0.180664	0.199689
R11321	0.47742	0.560241	0.0294778	3.42781	3.35848	0.180664	0.199689
R11322	0.05938	0.155187	-0.0216106	2.50824	2.5461	0.269148	0.36295
R11379	0.47742	0.560241	0.0294778	3.42781	3.35848	0.180664	0.199689
R11377	0.02611	0.0882969	-0.131055	2.44237	2.67463	0.34339	0.499335
R05942	0.65645	0.740117	-0.00404161	6.8084	6.8275	0.27346	0.203342
R05941	0.00011	0.00219959	-0.131848	2.39994	2.62961	0.212538	0.21559
R05947	0.334	0.507242	0.0416744	5.18723	5.03953	0.469716	0.5075
R05946	0.35286	0.507242	0.0165499	3.82956	3.78588	0.223366	0.157624
R05953	0.00011	0.00219959	-0.131848	2.39994	2.62961	0.212538	0.21559
R05952	0.35286	0.507242	0.0165499	3.82956	3.78588	0.223366	0.157624
R05949	0.65645	0.740117	-0.00404161	6.8084	6.8275	0.27346	0.203342
R05950	0.35286	0.507242	-0.0822153	1.98543	2.10186	0.403544	0.385919
R05951	0.01516	0.0601186	-0.0509305	3.44686	3.57071	0.153454	0.279085
R05945	0.01516	0.0601186	-0.0509305	3.44686	3.57071	0.153454	0.279085
R05943	0.35286	0.507242	-0.0822153	1.98543	2.10186	0.403544	0.385919
R05958	0.35286	0.507242	-0.0822153	1.98543	2.10186	0.403544	0.385919
R05959	0.80926	0.886043	-0.00350316	11.8827	11.9116	0.811313	0.85334
R05939	0.35286	0.507242	0.0165499	3.82956	3.78588	0.223366	0.157624
R05940	1e-05	0.000297024	0.12421	3.20179	2.93766	0.262118	0.266166
R05948	0.00011	0.00219959	-0.131848	2.39994	2.62961	0.212538	0.21559
R05956	0.00011	0.00219959	-0.131848	2.39994	2.62961	0.212538	0.21559
R05957	0.65645	0.740117	-0.00404161	6.8084	6.8275	0.27346	0.203342

## Sheet: NB_GNB_RAS_PROB
reaction	pval	padj	log2fc	NB	GNB	sd_NB	sd_GNB
R06526	0.01935	0.0784432	-0.0741473	1.46369	1.54088	0.130206	0.111871
R06518	0.00045	0.00740423	0.055442	4.31937	4.15653	0.285468	0.223188
R06519	0.01935	0.0784432	-0.0741473	1.46369	1.54088	0.130206	0.111871
R06522	0.02959	0.100072	-0.0451273	14.288	14.742	1.03103	1.27555
R06521	0.02242	0.0831703	-0.0639077	11.2727	11.7833	1.00904	1.27289
R06516	0.00539	0.0326405	0.111669	0.812753	0.752217	0.0780098	0.0958021
R06520	0.02242	0.0831703	-0.0639077	11.2727	11.7833	1.00904	1.27289
R02464	0.00539	0.0326405	0.111669	0.812753	0.752217	0.0780098	0.0958021
R06528	0.05007	0.143961	0.0277814	6.16772	6.05009	0.264186	0.246092
R06517	0.00831	0.0382451	0.0386886	11.5224	11.2175	0.568093	0.499189
R02976	0.00037	0.00714385	-0.196225	1.12366	1.28738	0.157602	0.226183
R06525	0.04335	0.134723	-0.0622894	0.997577	1.04159	0.10637	0.0867457
R02541	0.1346	0.271566	0.00134053	13.5966	13.584	0.586008	0.567621
R01926	0.00055	0.00796555	-0.200827	1.37553	1.58097	0.193152	0.279685
R01496	0.00815	0.0382451	0.0344954	14.102	13.7688	0.626484	0.531786
R01495	0.08969	0.202253	0.0790602	0.70075	0.663382	0.0702684	0.0993505
R08969	0.07248	0.173814	-0.156845	1.05864	1.18022	0.202895	0.337131
R01494	0.14235	0.28225	0.0942085	3.23357	3.02917	0.351457	0.440079
R01500	0.1818	0.322929	-0.539936	0.139295	0.202523	0.115488	0.153689
R01497	0.17519	0.322929	-0.0466088	0.542696	0.560515	0.0566535	0.066697
R01281	0.04714	0.138998	-0.0263405	8.36854	8.52274	0.478309	0.685353
R02978	0.0033	0.0237205	-0.0529518	3.45208	3.58113	0.144347	0.184693
R04019	0.28993	0.456746	0.0711983	1.75524	1.67072	0.274388	0.180583
R05105	0.0023	0.0189696	-0.487956	0.807106	1.13193	0.367152	0.361973
R03617	0.00148	0.0154307	0.131479	2.02957	1.85278	0.290577	0.181277
R04017	0.00148	0.0154307	-0.518549	0.758788	1.08697	0.350509	0.346364
R04018	0.01886	0.0784432	-0.0407265	8.1282	8.36092	0.467925	0.338155
R03355	0.33749	0.50165	0.034373	0.531942	0.519418	0.0593825	0.0659037
R12960	0.00148	0.0154307	-0.566694	0.227939	0.337606	0.120675	0.118719
R01498	0.00194	0.0185568	-0.0469372	3.67831	3.79994	0.147167	0.174077
R03354	0.30953	0.481027	0.0216741	3.15405	3.10702	0.176076	0.162412
R04856	0.00815	0.0382451	-0.0688373	3.1911	3.34705	0.171411	0.210475
R12963	0.00231	0.0189696	-0.0472471	6.88401	7.11319	0.332978	0.429482
R12961	0.00519	0.0326405	-0.114075	1.45362	1.57323	0.137589	0.159715
R12962	0.03867	0.123538	0.056269	2.09208	2.01206	0.198507	0.140146
R06038	0.41132	0.563121	0.0851363	1.66225	1.56699	0.497121	0.455101
R06035	0.66783	0.775758	-0.0567272	0.699343	0.727389	0.183104	0.177224
R06230	0.41132	0.563121	0.0851363	1.66225	1.56699	0.497121	0.455101
R06037	0.83055	0.927312	-0.00671537	0.360182	0.361862	0.0829459	0.079196
R05974	0.21809	0.358284	-0.0950585	0.541922	0.578832	0.141038	0.195189
R06189	0.00717	0.0382451	0.331987	0.288463	0.229167	0.105787	0.079088
R06224	0.44159	0.564253	0.0679648	6.71982	6.41059	1.35604	1.19691
R06222	0.44159	0.564253	0.0679648	6.71982	6.41059	1.35604	1.19691
R06227	0.44159	0.564253	0.0679648	6.71982	6.41059	1.35604	1.19691
R06221	0.44159	0.564253	0.0679648	6.71982	6.41059	1.35604	1.19691
R06033	0.05689	0.159573	-0.0233572	9.66755	9.82534	0.314124	0.367632
R05977	0.02781	0.0969176	-0.0531644	8.50744	8.82679	0.501662	0.471899
R06006	0.04493	0.135967	0.135169	2.79494	2.54497	0.544702	0.447099
R06039	0.44159	0.564253	0.0679648	6.71982	6.41059	1.35604	1.19691
R06076	0.12616	0.259069	0.104934	4.49261	4.17745	1.25283	1.18131
R06193	0.07406	0.173814	-0.209192	0.304562	0.352086	0.123232	0.190561
R06190	0.07406	0.173814	-0.209192	0.304562	0.352086	0.123232	0.190561
R06095	0.12616	0.259069	0.104934	4.49261	4.17745	1.25283	1.18131
R06029	0.07406	0.173814	-0.209192	0.304562	0.352086	0.123232	0.190561
R06187	0.07406	0.173814	-0.209192	0.304562	0.352086	0.123232	0.190561
R06075	0.17082	0.322929	-0.0226613	3.78389	3.84379	1.28848	0.945673
R06032	0.00743	0.0382451	0.2111	1.17118	1.01176	0.252918	0.226348
R05975	0.84195	0.930998	0.0218745	1.71446	1.68866	0.22052	0.222071
R06024	0.9352	0.95834	-0.0217528	0.71437	0.725223	0.189269	0.180183
R06026	0.38224	0.54268	0.0269731	0.365587	0.358815	0.0739802	0.0699915
R06025	0.41132	0.563121	0.119279	1.71981	1.58334	0.588634	0.533178
R11375	0.01978	0.0784432	-0.287622	0.226987	0.277067	0.061606	0.0963006
R11378	0.51219	0.626612	0.0506342	0.442504	0.427243	0.0626025	0.0532961
R06191	0.09356	0.202997	-0.0798349	1.72273	1.82074	0.431857	0.639794
R06041	0.88604	0.943472	-0.00547084	4.34216	4.35866	0.661394	0.578706
R06027	0.88604	0.943472	-0.00547084	4.34216	4.35866	0.661394	0.578706
R05971	0.92565	0.95834	0.00452393	0.388768	0.387551	0.0973169	0.0970262
R05960	0.06062	0.162113	-0.189594	0.341618	0.389596	0.0849246	0.116943
R11320	0.4264	0.564253	0.086596	0.0379639	0.0357522	0.0313013	0.0280935
R05937	0.57946	0.701446	0.0264778	0.557021	0.546891	0.0730695	0.0546173
R05938	0.0683	0.173814	0.10115	0.833665	0.777217	0.115063	0.10195
R06197	0.09356	0.202997	-0.0798349	1.72273	1.82074	0.431857	0.639794
R06031	0.88604	0.943472	-0.00547084	4.34216	4.35866	0.661394	0.578706
R06156	0.91261	0.95834	0.0269028	1.68902	1.65782	0.393018	0.381692
R06153	0.20229	0.337144	-0.0623365	3.34757	3.49539	0.467781	0.475473
R06155	0.23819	0.380441	-0.0126282	0.0803213	0.0810274	0.0853652	0.0599167
R06170	0.88604	0.943472	-0.00547084	4.34216	4.35866	0.661394	0.578706
R06168	0.334	0.50165	-0.063291	0.710888	0.742769	0.22144	0.307699
R06167	0.334	0.50165	-0.063291	0.710888	0.742769	0.22144	0.307699
R06163	0.48945	0.605235	-0.0375294	0.205547	0.210964	0.203488	0.164746
R06164	0.19673	0.332707	-0.126392	0.807449	0.881379	0.558427	0.431769
R06162	0.19673	0.332707	-0.126392	0.807449	0.881379	0.558427	0.431769
R06165	0.19673	0.332707	-0.126392	0.807449	0.881379	0.558427	0.431769
R05965	0.23268	0.376875	-0.0066924	0.45137	0.453468	0.0801844	0.0938672
R05964	0.34104	0.50165	0.249871	0.366746	0.308423	0.16925	0.130804
R05963	0.00671	0.0382451	-0.0603584	3.38122	3.52569	0.237239	0.256074
R11376	0.03414	0.112188	-0.22946	0.430089	0.504234	0.103003	0.152125
R05966	0.17168	0.322929	-0.0397755	3.22863	3.31888	0.137015	0.159123
R05967	0.9658	0.969328	-0.00279432	4.17116	4.17924	0.299427	0.29744
R05968	0.81882	0.926757	-0.00463309	1.70491	1.7104	0.406599	0.37126
R05904	0.14541	0.283417	0.120544	2.79462	2.5706	0.578278	0.680148
R05961	0.00321	0.0237205	-0.114448	1.32203	1.43117	0.133975	0.149921
R05962	0.11606	0.247172	0.0721353	1.86382	1.77292	0.160323	0.176133
R11321	0.47742	0.596779	0.0294778	3.42781	3.35848	0.180664	0.199689
R11322	0.05938	0.162113	-0.0216106	2.50824	2.5461	0.269148	0.36295
R11379	0.47742	0.596779	0.0294778	3.42781	3.35848	0.180664	0.199689
R11377	0.02611	0.0938154	-0.131055	2.44237	2.67463	0.34339	0.499335
R05942	0.65645	0.770325	-0.00404161	6.8084	6.8275	0.27346	0.203342
R05941	0.00011	0.0026395	-0.131848	2.39994	2.62961	0.212538	0.21559
R05947	0.34461	0.50165	0.0530566	2.98948	2.88154	0.375389	0.387617
R05946	0.96933	0.969328	0.00347579	1.63182	1.62789	0.163181	0.098549
R05953	0.00011	0.0026395	-0.131848	2.39994	2.62961	0.212538	0.21559
R05952	0.35286	0.507242	0.0165499	3.82956	3.78588	0.223366	0.157624
R05949	0.65645	0.770325	-0.00404161	6.8084	6.8275	0.27346	0.203342
R05950	0.82199	0.926757	-0.100001	0.739216	0.792273	0.232538	0.248779
R05951	0.18253	0.322929	-0.0391154	2.20064	2.26112	0.222802	0.311502
R05945	0.18253	0.322929	-0.0391154	2.20064	2.26112	0.222802	0.311502
R05943	0.82199	0.926757	-0.100001	0.739216	0.792273	0.232538	0.248779
R05958	0.94167	0.95834	-0.139543	0.295265	0.325251	0.108095	0.118206
R05959	0.91706	0.95834	0.00816978	10.1925	10.135	0.906887	0.944315
R05939	0.08011	0.184259	-0.0308409	2.08914	2.13428	0.180405	0.113732
R05940	1e-05	0.00161946	0.18436	1.46137	1.28607	0.179899	0.170849
R05948	0.00011	0.0026395	-0.131848	2.39994	2.62961	0.212538	0.21559
R05956	0.00011	0.0026395	-0.131848	2.39994	2.62961	0.212538	0.21559
R05957	0.65645	0.770325	-0.00404161	6.8084	6.8275	0.27346	0.203342

## Sheet: NB_GNB_RAS_PROB_REC
reaction	pval	padj	log2fc	NB	GNB	sd_NB	sd_GNB
R06526	0.01935	0.0784432	-0.0741473	1.46369	1.54088	0.130206	0.111871
R06518	0.00045	0.00863827	0.055442	4.31937	4.15653	0.285468	0.223188
R06519	0.01935	0.0784432	-0.0741473	1.46369	1.54088	0.130206	0.111871
R06522	0.18594	0.323979	0.0149355	2.52686	2.50083	0.193123	0.236709
R06521	0.02242	0.0831703	-0.0639077	11.2727	11.7833	1.00904	1.27289
R06516	0.00539	0.0326405	0.111669	0.812753	0.752217	0.0780098	0.0958021
R06520	0.02242	0.0831703	-0.0639077	11.2727	11.7833	1.00904	1.27289
R02464	0.00539	0.0326405	0.111669	0.812753	0.752217	0.0780098	0.0958021
R06528	0.83686	0.930998	-0.00205847	1.65693	1.6593	0.0641139	0.0479507
R06517	0.00831	0.0382451	0.0386886	11.5224	11.2175	0.568093	0.499189
R02976	0.00037	0.00863827	-0.196225	1.12366	1.28738	0.157602	0.226183
R06525	0.04335	0.138466	-0.0622894	0.997577	1.04159	0.10637	0.0867457
R02541	0.14401	0.288304	-0.0434247	2.94751	3.03758	0.27679	0.261484
R01926	0.00055	0.00910348	-0.200827	1.37553	1.58097	0.193152	0.279685
R01496	0.00815	0.0382451	0.0344954	14.102	13.7688	0.626484	0.531786
R01495	0.08969	0.214894	0.0790602	0.70075	0.663382	0.0702684	0.0993505
R08969	0.07248	0.18515	-0.156845	1.05864	1.18022	0.202895	0.337131
R01494	0.14235	0.288304	0.0942085	3.23357	3.02917	0.351457	0.440079
R01500	0.1818	0.322929	-0.539936	0.139295	0.202523	0.115488	0.153689
R01497	0.17519	0.322929	-0.0466088	0.542696	0.560515	0.0566535	0.066697
R01281	0.04714	0.142656	-0.0263405	8.36854	8.52274	0.478309	0.685353
R02978	0.0033	0.0253018	-0.0529518	3.45208	3.58113	0.144347	0.184693
R04019	0.28993	0.444566	0.0711983	1.75524	1.67072	0.274388	0.180583
R05105	0.0023	0.0203563	-0.487956	0.807106	1.13193	0.367152	0.361973
R03617	0.00148	0.0169738	0.131479	2.02957	1.85278	0.290577	0.181277
R04017	0.00148	0.0169738	-0.518549	0.758788	1.08697	0.350509	0.346364
R04018	0.01886	0.0784432	-0.0407265	8.1282	8.36092	0.467925	0.338155
R03355	0.33749	0.489264	0.034373	0.531942	0.519418	0.0593825	0.0659037
R12960	0.00148	0.0169738	-0.566694	0.227939	0.337606	0.120675	0.118719
R01498	0.00194	0.0185568	-0.0469372	3.67831	3.79994	0.147167	0.174077
R03354	0.30953	0.468368	0.0216741	3.15405	3.10702	0.176076	0.162412
R04856	0.00035	0.00863827	-0.249164	1.20826	1.43604	0.303374	0.217922
R12963	0.23562	0.375229	-0.00780981	3.751	3.77136	0.171537	0.162427
R12961	0.00519	0.0326405	-0.114075	1.45362	1.57323	0.137589	0.159715
R12962	0.03867	0.127068	0.056269	2.09208	2.01206	0.198507	0.140146
R06038	0.41132	0.543703	0.0851363	1.66225	1.56699	0.497121	0.455101
R06035	0.66783	0.791753	-0.0567272	0.699343	0.727389	0.183104	0.177224
R06230	0.41132	0.543703	0.0851363	1.66225	1.56699	0.497121	0.455101
R06037	0.83055	0.930998	-0.00671537	0.360182	0.361862	0.0829459	0.079196
R05974	0.21809	0.358284	-0.0950585	0.541922	0.578832	0.141038	0.195189
R06189	0.00717	0.0371685	0.331987	0.288463	0.229167	0.105787	0.079088
R06224	0.44159	0.558052	0.0679648	6.71982	6.41059	1.35604	1.19691
R06222	0.44159	0.558052	0.0679648	6.71982	6.41059	1.35604	1.19691
R06227	0.12616	0.263779	0.104934	4.49261	4.17745	1.25283	1.18131
R06221	0.41132	0.543703	0.0851363	1.66225	1.56699	0.497121	0.455101
R06033	0.79583	0.930998	-0.0208881	2.44321	2.47884	0.179929	0.237786
R05977	0.02781	0.0999462	-0.0531644	8.50744	8.82679	0.501662	0.471899
R06006	0.04493	0.139642	0.135169	2.79494	2.54497	0.544702	0.447099
R06039	0.44159	0.558052	0.0679648	6.71982	6.41059	1.35604	1.19691
R06076	0.12616	0.263779	0.104934	4.49261	4.17745	1.25283	1.18131
R06193	0.07406	0.18515	-0.209192	0.304562	0.352086	0.123232	0.190561
R06190	0.07406	0.18515	-0.209192	0.304562	0.352086	0.123232	0.190561
R06095	0.12616	0.263779	0.104934	4.49261	4.17745	1.25283	1.18131
R06029	0.07406	0.18515	-0.209192	0.304562	0.352086	0.123232	0.190561
R06187	0.07406	0.18515	-0.209192	0.304562	0.352086	0.123232	0.190561
R06075	0.17082	0.322032	-0.0226613	3.78389	3.84379	1.28848	0.945673
R06032	0.00743	0.0371685	0.2111	1.17118	1.01176	0.252918	0.226348
R05975	0.84195	0.930998	0.0218745	1.71446	1.68866	0.22052	0.222071
R06024	0.9352	0.95834	-0.0217528	0.71437	0.725223	0.189269	0.180183
R06026	0.38224	0.529604	0.0269731	0.365587	0.358815	0.0739802	0.0699915
R06025	0.41132	0.543703	0.119279	1.71981	1.58334	0.588634	0.533178
R11375	0.01978	0.0784432	-0.287622	0.226987	0.277067	0.061606	0.0963006
R11378	0.51219	0.620016	0.0506342	0.442504	0.427243	0.0626025	0.0532961
R06191	0.09356	0.215177	-0.0798349	1.72273	1.82074	0.431857	0.639794
R06041	0.88604	0.943472	-0.00547084	4.34216	4.35866	0.661394	0.578706
R06027	0.88604	0.943472	-0.00547084	4.34216	4.35866	0.661394	0.578706
R05971	0.92565	0.95834	0.00452393	0.388768	0.387551	0.0973169	0.0970262
R05960	0.06062	0.174271	-0.189594	0.341618	0.389596	0.0849246	0.116943
R11320	0.4264	0.557227	0.086596	0.0379639	0.0357522	0.0313013	0.0280935
R05937	0.57946	0.694139	0.0264778	0.557021	0.546891	0.0730695	0.0546173
R05938	0.0683	0.18515	0.10115	0.833665	0.777217	0.115063	0.10195
R06197	0.09356	0.215177	-0.0798349	1.72273	1.82074	0.431857	0.639794
R06031	0.88604	0.943472	-0.00547084	4.34216	4.35866	0.661394	0.578706
R06156	0.91261	0.95834	0.0269028	1.68902	1.65782	0.393018	0.381692
R06153	0.20229	0.337144	-0.0623365	3.34757	3.49539	0.467781	0.475473
R06155	0.23819	0.375229	-0.0126282	0.0803213	0.0810274	0.0853652	0.0599167
R06170	0.88604	0.943472	-0.00547084	4.34216	4.35866	0.661394	0.578706
R06168	0.334	0.489264	-0.063291	0.710888	0.742769	0.22144	0.307699
R06167	0.334	0.489264	-0.063291	0.710888	0.742769	0.22144	0.307699
R06163	0.48945	0.605235	-0.0375294	0.205547	0.210964	0.203488	0.164746
R06164	0.19673	0.332707	-0.126392	0.807449	0.881379	0.558427	0.431769
R06162	0.1611	0.314002	-0.155526	0.300951	0.335208	0.184892	0.147806
R06165	0.19367	0.332422	-0.189504	0.416612	0.475093	0.266516	0.224514
R05965	0.23268	0.375229	-0.0066924	0.45137	0.453468	0.0801844	0.0938672
R05964	0.34104	0.489264	0.249871	0.366746	0.308423	0.16925	0.130804
R05963	0.00671	0.0371685	-0.0603584	3.38122	3.52569	0.237239	0.256074
R11376	0.03414	0.115487	-0.22946	0.430089	0.504234	0.103003	0.152125
R05966	0.48639	0.605235	-0.023808	0.576411	0.586003	0.0557259	0.0657007
R05967	0.9658	0.969328	-0.00279432	4.17116	4.17924	0.299427	0.29744
R05968	0.81882	0.930998	-0.00463309	1.70491	1.7104	0.406599	0.37126
R05904	0.14541	0.288304	0.120544	2.79462	2.5706	0.578278	0.680148
R05961	0.00321	0.0253018	-0.114448	1.32203	1.43117	0.133975	0.149921
R05962	0.11606	0.256678	0.0721353	1.86382	1.77292	0.160323	0.176133
R11321	0.05463	0.16108	0.589114	0.823241	0.54725	1.35385	1.10725
R11322	0.16816	0.322032	0.583631	0.564619	0.37676	0.922472	0.756661
R11379	0.25347	0.393904	-0.0581443	0.594048	0.618479	0.0630092	0.0688754
R11377	0.03414	0.115487	-0.22946	0.430089	0.504234	0.103003	0.152125
R05942	0.00743	0.0371685	-0.052831	3.71112	3.84954	0.220378	0.18646
R05941	5e-05	0.00258858	-0.181652	1.30911	1.48477	0.139549	0.158093
R05947	0.34461	0.489264	0.0530566	2.98948	2.88154	0.375389	0.387617
R05946	0.96933	0.969328	0.00347579	1.63182	1.62789	0.163181	0.098549
R05953	0.00039	0.00863827	-0.119069	1.37848	1.49708	0.131191	0.115122
R05952	0.11016	0.248394	0.0263346	2.19774	2.15799	0.123147	0.129557
R05949	0.50122	0.613199	-0.0195821	2.89701	2.9366	0.200071	0.173144
R05950	0.82199	0.930998	-0.100001	0.739216	0.792273	0.232538	0.248779
R05951	0.18253	0.322929	-0.0391154	2.20064	2.26112	0.222802	0.311502
R05945	0.18253	0.322929	-0.0391154	2.20064	2.26112	0.222802	0.311502
R05943	0.82199	0.930998	-0.100001	0.739216	0.792273	0.232538	0.248779
R05958	0.94167	0.95834	-0.139543	0.295265	0.325251	0.108095	0.118206
R05959	0.91706	0.95834	0.00816978	10.1925	10.135	0.906887	0.944315
R05939	0.08011	0.19602	-0.0308409	2.08914	2.13428	0.180405	0.113732
R05940	1e-05	0.00161946	0.18436	1.46137	1.28607	0.179899	0.170849
R05948	0.00194	0.0185568	-0.148917	1.02146	1.13253	0.111452	0.125182
R05956	0.36427	0.510873	-0.0424891	0.520157	0.535704	0.0604401	0.0420435
R05957	0.00501	0.0326405	0.0777259	1.47565	1.39825	0.122122	0.150164

## Sheet: NB_GNB_RAS_PROB_PATH
reaction	pval	padj	log2fc	NB	GNB	sd_NB	sd_GNB
R06526	1	1		0	0	0	0
R06518	1	1		0	0	0	0
R06519	1	1		0	0	0	0
R06522	1	1		0	0	0	0
R06521	1	1		0	0	0	0
R06516	0.02495	0.154973	0.126729	0.00658316	0.00602956	0.00078956	0.00096833
R06520	1	1		0	0	0	0
R02464	1	1		0	0	0	0
R06528	1	1		0	0	0	0
R06517	1	1		0	0	0	0
R02976	1	1		0	0	0	0
R06525	1	1		0	0	0	0
R02541	1	1		0	0	0	0
R01926	0.02099	0.150871	-0.0870909	0.0468345	0.0497488	0.00633656	0.00629549
R01496	1	1		0	0	0	0
R01495	0.04521	0.226039	0.116105	0.0631232	0.0582422	0.00842105	0.0100529
R08969	0.04521	0.226039	-0.120351	0.0953789	0.103677	0.0200912	0.0306342
R01494	0.00358	0.0514572	0.128369	0.290391	0.265669	0.032892	0.0434174
R01500	0.37551	0.881307	-0.485375	0.0126229	0.0176714	0.0106102	0.0133829
R01497	1	1		0	0	0	0
R01281	1	1		0	0	0	0
R02978	1	1		0	0	0	0
R04019	1	1		0	0	0	0
R05105	1	1		0	0	0	0
R03617	1	1		0	0	0	0
R04017	0.00074	0.0284334	-0.83971	0.00488207	0.00873739	0.00402401	0.0056935
R04018	1	1		0	0	0	0
R03355	0.33749	0.84373	0.034373	0.531942	0.519418	0.0593825	0.0659037
R12960	0.00148	0.0352183	-0.566694	0.227939	0.337606	0.120675	0.118719
R01498	0.98991	1	0.00589889	0.637378	0.634777	0.0499252	0.0546954
R03354	1	1		0	0	0	0
R04856	1	1		0	0	0	0
R12963	1	1		0	0	0	0
R12961	1	1		0	0	0	0
R12962	0.00153	0.0352183	-0.225182	0.22636	0.264598	0.0649029	0.0400881
R06038	0.14675	0.511412	0.116459	0.0388686	0.0358543	0.0121472	0.00824709
R06035	0.52852	1	-0.0497428	0.0164133	0.0169891	0.00457198	0.00416866
R06230	0.14675	0.511412	0.116459	0.0388686	0.0358543	0.0121472	0.00824709
R06037	0.80926	1	-0.00201142	0.00869438	0.00870651	0.00300552	0.00295038
R05974	0.26347	0.727449	-0.123335	0.0130677	0.014234	0.0047657	0.00697275
R06189	0.00451	0.0575611	0.376254	0.00693554	0.00534338	0.00300866	0.00182551
R06224	1	1		0	0	0	0
R06222	1	1		0	0	0	0
R06227	0.57946	1	0.0757558	0.0164073	0.015568	0.00408805	0.00295834
R06221	0.14675	0.511412	0.116459	0.0388686	0.0358543	0.0121472	0.00824709
R06033	0.43135	0.953953	-0.0160517	0.229911	0.232483	0.0413646	0.0437133
R05977	0.7509	1	-0.0106727	1.2546	1.26392	0.196469	0.163424
R06006	0.01127	0.097894	0.171594	0.40912	0.363242	0.085072	0.0712969
R06039	1	1		0	0	0	0
R06076	0.57946	1	0.0757558	0.0164073	0.015568	0.00408805	0.00295834
R06193	0.0283	0.154973	-0.274944	0.00116266	0.00140675	0.000582349	0.000875467
R06190	0.0283	0.154973	-0.274944	0.00116266	0.00140675	0.000582349	0.000875467
R06095	0.48351	1	0.108575	0.0677698	0.0628567	0.0215943	0.0175205
R06029	0.07406	0.304174	-0.218525	0.00465585	0.00541728	0.00224627	0.00315172
R06187	0.07406	0.304174	-0.218525	0.00465585	0.00541728	0.00224627	0.00315172
R06075	0.3583	0.872742	-0.0282901	0.0404025	0.0412026	0.0132079	0.0112595
R06032	0.01047	0.097894	0.258161	0.0130635	0.0109231	0.00454825	0.00320876
R05975	0.2584	0.727449	0.0231707	0.16096	0.158395	0.0315686	0.0333246
R06024	0.59399	1	-0.0050446	0.0668463	0.0670804	0.0197287	0.0154375
R06026	0.99046	1	0.0369651	0.0346107	0.0337352	0.00973497	0.00853128
R06025	0.26568	0.727449	0.144272	0.161027	0.145703	0.0615077	0.049956
R11375	0.02665	0.154973	-0.305778	0.0214078	0.0264619	0.00713118	0.0113456
R11378	0.2083	0.647425	0.0717644	0.041648	0.039627	0.00931226	0.00548608
R06191	1	1		0	0	0	0
R06041	1	1		0	0	0	0
R06027	1	1		0	0	0	0
R05971	0.92565	1	0.00452393	0.388768	0.387551	0.0973169	0.0970262
R05960	0.06062	0.290452	-0.189594	0.341618	0.389596	0.0849246	0.116943
R11320	0.4264	0.953953	0.086596	0.0379639	0.0357522	0.0313013	0.0280935
R05937	0.57946	1	0.0264778	0.557021	0.546891	0.0730695	0.0546173
R05938	0.0683	0.304174	0.10115	0.833665	0.777217	0.115063	0.10195
R06197	1	1		0	0	0	0
R06031	1	1		0	0	0	0
R06156	0.21809	0.655725	0.119337	0.0895342	0.0824262	0.0220177	0.0211128
R06153	0.79928	1	0.0408868	0.179152	0.174146	0.0382267	0.0332757
R06155	0.28588	0.764571	0.0621262	0.00419826	0.00402131	0.00454302	0.00298424
R06170	1	1		0	0	0	0
R06168	0.62945	1	0.0510956	0.0146211	0.0141124	0.00547107	0.00706519
R06167	0.62945	1	0.0510956	0.0146211	0.0141124	0.00547107	0.00706519
R06163	0.69684	1	0.0937032	0.00411352	0.00385484	0.00409692	0.00308155
R06164	0.60793	1	-0.016404	0.00608707	0.00615668	0.00380319	0.00276043
R06162	0.60793	1	-0.016404	0.00608707	0.00615668	0.00380319	0.00276043
R06165	0.08256	0.32739	-0.109585	0.0219298	0.0236604	0.0142144	0.0115046
R05965	0.07248	0.304174	-0.0255798	0.0337189	0.0343221	0.00697674	0.00898278
R05964	0.11827	0.453377	0.242045	0.0270502	0.0228722	0.0123435	0.00963764
R05963	1	1		0	0	0	0
R11376	0.16851	0.553671	-0.240554	0.0327427	0.0386837	0.0103319	0.0147428
R05966	1	1		0	0	0	0
R05967	0.02654	0.154973	0.127141	0.0484939	0.0444031	0.0120497	0.0104195
R05968	0.57555	1	0.105866	0.0195012	0.0181214	0.00555061	0.0053938
R05904	1	1		0	0	0	0
R05961	1	1		0	0	0	0
R05962	0.31531	0.805789	0.0224114	0.255741	0.251799	0.030285	0.0321668
R11321	0.30674	0.801698	0.0383784	0.13292	0.12943	0.0829141	0.0684114
R11322	0.64471	1	0.0108134	0.0997796	0.0990345	0.0636372	0.0506031
R11379	0.62945	1	-0.0656409	0.0447377	0.0468203	0.00868465	0.00984062
R11377	0.16851	0.553671	-0.240554	0.0327427	0.0386837	0.0103319	0.0147428
R05942	0.71102	1	-0.00560876	0.657349	0.65991	0.0602162	0.0463398
R05941	0.00028	0.0284334	-0.129897	0.231761	0.253597	0.0276407	0.0193428
R05947	0.0164	0.125744	0.15142	0.242348	0.218201	0.0441036	0.0471372
R05946	0.00337	0.0514572	0.105	0.13131	0.122093	0.0151788	0.0145812
R05953	0.93169	1	-0.00945116	0.111306	0.112038	0.0153406	0.012317
R05952	0.00653	0.0682357	0.126389	0.177539	0.162647	0.021345	0.0251069
R05949	0.01192	0.097894	0.086179	0.233375	0.219843	0.0250482	0.0225649
R05950	0.92141	1	-0.0247996	0.0249881	0.0254214	0.00720804	0.00809542
R05951	0.40564	0.932963	0.0623148	0.075561	0.0723668	0.011781	0.00901214
R05945	0.22238	0.655725	-0.0362076	0.211999	0.217387	0.0242952	0.0237784
R05943	0.91261	1	-0.108778	0.0714803	0.0770782	0.0235408	0.0268602
R05958	0.91261	1	-0.0781356	0.0639285	0.0674863	0.0239894	0.0279456
R05959	0.00211	0.0404111	0.100906	2.21079	2.06144	0.271272	0.145013
R05939	0.56417	1	0.0139819	0.370062	0.366493	0.0408221	0.0347873
R05940	0.00063	0.0284334	0.222465	0.259744	0.222626	0.0419435	0.0447609
R05948	0.17713	0.565837	-0.0370172	0.0821857	0.0843218	0.0102902	0.00729086
R05956	0.36427	0.872742	-0.0424891	0.520157	0.535704	0.0604401	0.0420435
R05957	0.00501	0.0575611	0.0777259	1.47565	1.39825	0.122122	0.150164

## Sheet: NBmycn_GNB_RAS
reaction	pval	padj	log2fc	NB_MYCN_amp	GNB	sd_NB	sd_GNB
R06526	0.99784	0.997842	0.00848904	5.64177	5.60867	0.422478	0.281373
R06518	0.79316	0.826649	-0.0136427	9.12365	9.21034	0.233675	0.287472
R06519	0.99784	0.997842	0.00848904	5.64177	5.60867	0.422478	0.281373
R06522	0.1415	0.290575	-0.0343222	14.3954	14.742	0.837406	1.27555
R06521	0.1415	0.290575	-0.0343222	14.3954	14.742	0.837406	1.27555
R06516	0.02089	0.0858018	-0.0440331	3.59936	3.71091	0.135965	0.161697
R06520	0.1415	0.290575	-0.0343222	14.3954	14.742	0.837406	1.27555
R02464	0.02089	0.0858018	-0.0440331	3.59936	3.71091	0.135965	0.161697
R06528	0.73246	0.790644	-0.00980004	6.00913	6.05009	0.20047	0.246092
R06517	0.20105	0.379027	-0.0211197	18.143	18.4106	0.763918	0.445784
R02976	0.06131	0.213663	-0.0835469	5.87265	6.22278	0.459439	0.638181
R06525	0.99784	0.997842	0.00848904	5.64177	5.60867	0.422478	0.281373
R02541	0.01764	0.0780168	-0.0233377	13.366	13.584	0.488905	0.567621
R01926	0.06131	0.213663	-0.0835469	5.87265	6.22278	0.459439	0.638181
R01496	0.20105	0.379027	-0.0211197	18.143	18.4106	0.763918	0.445784
R01495	4e-05	0.000575196	0.108011	4.1741	3.873	0.19839	0.156858
R08969	0.37223	0.486434	-0.0722096	4.91944	5.17193	0.622123	0.938685
R01494	0.88446	0.908151	-0.00287331	8.27232	8.28881	0.501733	0.552506
R01500	0.18595	0.368698	0.03148	2.03943	1.99541	0.956924	0.97251
R01497	0.08988	0.263403	-0.0615092	3.42786	3.57717	0.209104	0.304479
R01281	0.23247	0.430576	-0.0676673	8.13222	8.52274	0.703573	0.685353
R02978	0.00179	0.012832	-0.0688491	3.41425	3.58113	0.111352	0.184693
R04019	0.50195	0.583078	-0.0109157	2.994	3.01673	0.129756	0.16618
R05105	0	1.51526e-05	-0.562546	1.67783	2.47794	0.402415	0.544508
R03617	0.00114	0.00872398	-0.0623212	3.10662	3.24376	0.165391	0.182182
R04017	0	1.51526e-05	-0.562546	1.67783	2.47794	0.402415	0.544508
R04018	0.11312	0.277846	-0.0352586	8.15906	8.36092	0.404368	0.338155
R03355	0.15557	0.313868	0.0306233	3.17099	3.10439	0.170315	0.26401
R12960	0	1.51526e-05	-0.562546	1.67783	2.47794	0.402415	0.544508
R01498	0.00023	0.00219389	-0.0657636	6.91052	7.23282	0.231179	0.212077
R03354	0.10834	0.276876	-0.024857	6.42818	6.5399	0.291403	0.213635
R04856	7e-05	0.000829308	-0.128389	3.06206	3.34705	0.268256	0.210475
R12963	0.03667	0.136015	-0.0661614	6.79435	7.11319	0.354883	0.429482
R12961	7e-05	0.000829308	-0.128389	3.06206	3.34705	0.268256	0.210475
R12962	0.32705	0.432314	-0.0259863	3.7183	3.78588	0.236619	0.157624
R06038	0.32047	0.432314	0.116553	6.94999	6.41059	0.934838	1.19691
R06035	0.26209	0.430576	-0.0649718	4.16672	4.35866	0.509856	0.578706
R06230	0.32047	0.432314	0.116553	6.94999	6.41059	0.934838	1.19691
R06037	0.00595	0.0327963	0.110497	3.31506	3.07064	0.185756	0.336931
R05974	0.00085	0.00756054	-0.137211	3.49896	3.84808	0.71402	0.561112
R06189	0.00284	0.0191944	0.207152	2.80775	2.4322	0.644163	0.502538
R06224	0.32047	0.432314	0.116553	6.94999	6.41059	0.934838	1.19691
R06222	0.32047	0.432314	0.116553	6.94999	6.41059	0.934838	1.19691
R06227	0.32047	0.432314	0.116553	6.94999	6.41059	0.934838	1.19691
R06221	0.32047	0.432314	0.116553	6.94999	6.41059	0.934838	1.19691
R06033	0.54276	0.624178	-0.0111748	9.74953	9.82534	0.460629	0.367632
R05977	0.02681	0.106299	-0.0149244	13.397	13.5363	0.541083	0.332415
R06006	0.60383	0.687524	0.045261	7.4857	7.2545	0.731553	0.789619
R06039	0.32047	0.432314	0.116553	6.94999	6.41059	0.934838	1.19691
R06076	0.32047	0.432314	0.116553	6.94999	6.41059	0.934838	1.19691
R06193	0.44925	0.532614	0.183214	2.06729	1.82074	0.614296	0.639794
R06190	0.44925	0.532614	0.183214	2.06729	1.82074	0.614296	0.639794
R06095	0.32047	0.432314	0.116553	6.94999	6.41059	0.934838	1.19691
R06029	0.44925	0.532614	0.183214	2.06729	1.82074	0.614296	0.639794
R06187	0.44925	0.532614	0.183214	2.06729	1.82074	0.614296	0.639794
R06075	0.06758	0.228564	-0.0413042	5.60685	5.76969	0.851293	1.04881
R06032	0.11597	0.277846	0.102064	3.15302	2.93766	0.263097	0.266166
R05975	0.00023	0.00219389	-0.0990613	6.23369	6.67676	0.813424	0.432605
R06024	0.26209	0.430576	-0.0649718	4.16672	4.35866	0.509856	0.578706
R06026	0.00595	0.0327963	0.110497	3.31506	3.07064	0.185756	0.336931
R06025	0.32047	0.432314	0.116553	6.94999	6.41059	0.934838	1.19691
R11375	0.09849	0.263403	-0.139396	2.42829	2.67463	0.470846	0.499335
R11378	0.12957	0.286539	0.0312758	3.43209	3.35848	0.226073	0.199689
R06191	0.44925	0.532614	0.183214	2.06729	1.82074	0.614296	0.639794
R06041	0.26209	0.430576	-0.0649718	4.16672	4.35866	0.509856	0.578706
R06027	0.26209	0.430576	-0.0649718	4.16672	4.35866	0.509856	0.578706
R05971	0.01367	0.0628688	0.144603	2.95774	2.67565	0.231574	0.441785
R05960	0.09849	0.263403	-0.139396	2.42829	2.67463	0.470846	0.499335
R11320	0.00684	0.0327963	-1.15938	0.32667	0.729658	0.333403	0.383393
R05937	0.20105	0.379027	0.0130606	3.20984	3.18092	0.259503	0.124169
R05938	0.32705	0.432314	-0.0259863	3.7183	3.78588	0.236619	0.157624
R06197	0.44925	0.532614	0.183214	2.06729	1.82074	0.614296	0.639794
R06031	0.26209	0.430576	-0.0649718	4.16672	4.35866	0.509856	0.578706
R06156	0.26209	0.430576	-0.0649718	4.16672	4.35866	0.509856	0.578706
R06153	0.1361	0.290575	-0.0340718	6.19794	6.34606	0.25917	0.48587
R06155	0.74939	0.790644	-0.0857022	0.830546	0.881379	0.513023	0.431769
R06170	0.26209	0.430576	-0.0649718	4.16672	4.35866	0.509856	0.578706
R06168	0.44925	0.532614	0.183214	2.06729	1.82074	0.614296	0.639794
R06167	0.44925	0.532614	0.183214	2.06729	1.82074	0.614296	0.639794
R06163	0.74939	0.790644	-0.0857022	0.830546	0.881379	0.513023	0.431769
R06164	0.74939	0.790644	-0.0857022	0.830546	0.881379	0.513023	0.431769
R06162	0.74939	0.790644	-0.0857022	0.830546	0.881379	0.513023	0.431769
R06165	0.74939	0.790644	-0.0857022	0.830546	0.881379	0.513023	0.431769
R05965	0.64369	0.718681	0.0332473	2.60546	2.5461	0.337667	0.36295
R05964	0.39163	0.506038	0.0746182	2.16535	2.0562	0.613305	0.478049
R05963	0.03667	0.136015	-0.0661614	6.79435	7.11319	0.354883	0.429482
R11376	0.09849	0.263403	-0.139396	2.42829	2.67463	0.470846	0.499335
R05966	0.0011	0.00872398	-0.0663505	3.1697	3.31888	0.185492	0.159123
R05967	0.00682	0.0327963	-0.0502445	6.59381	6.8275	0.391987	0.203342
R05968	0.26209	0.430576	-0.0649718	4.16672	4.35866	0.509856	0.578706
R05904	0.0944	0.263403	0.234939	3.02523	2.5706	0.448622	0.680148
R05961	0.50195	0.583078	-0.0109157	2.994	3.01673	0.129756	0.16618
R05962	0.12957	0.286539	0.0312758	3.43209	3.35848	0.226073	0.199689
R11321	0.12957	0.286539	0.0312758	3.43209	3.35848	0.226073	0.199689
R11322	0.64369	0.718681	0.0332473	2.60546	2.5461	0.337667	0.36295
R11379	0.12957	0.286539	0.0312758	3.43209	3.35848	0.226073	0.199689
R11377	0.09849	0.263403	-0.139396	2.42829	2.67463	0.470846	0.499335
R05942	0.00682	0.0327963	-0.0502445	6.59381	6.8275	0.391987	0.203342
R05941	0	4.73714e-05	-0.258476	2.19827	2.62961	0.279846	0.21559
R05947	0.7979	0.826649	0.0116696	5.08046	5.03953	0.442498	0.5075
R05946	0.32705	0.432314	-0.0259863	3.7183	3.78588	0.236619	0.157624
R05953	0	4.73714e-05	-0.258476	2.19827	2.62961	0.279846	0.21559
R05952	0.32705	0.432314	-0.0259863	3.7183	3.78588	0.236619	0.157624
R05949	0.00682	0.0327963	-0.0502445	6.59381	6.8275	0.391987	0.203342
R05950	0.08988	0.263403	-0.124984	1.92744	2.10186	0.421282	0.385919
R05951	0.29473	0.432314	-0.0257081	3.50765	3.57071	0.180971	0.279085
R05945	0.29473	0.432314	-0.0257081	3.50765	3.57071	0.180971	0.279085
R05943	0.08988	0.263403	-0.124984	1.92744	2.10186	0.421282	0.385919
R05958	0.08988	0.263403	-0.124984	1.92744	2.10186	0.421282	0.385919
R05959	0.10834	0.276876	0.0515086	12.3445	11.9116	0.616904	0.85334
R05939	0.32705	0.432314	-0.0259863	3.7183	3.78588	0.236619	0.157624
R05940	0.11597	0.277846	0.102064	3.15302	2.93766	0.263097	0.266166
R05948	0	4.73714e-05	-0.258476	2.19827	2.62961	0.279846	0.21559
R05956	0	4.73714e-05	-0.258476	2.19827	2.62961	0.279846	0.21559
R05957	0.00682	0.0327963	-0.0502445	6.59381	6.8275	0.391987	0.203342

## Sheet: NBmycn_GNB_RAS_PROB
reaction	pval	padj	log2fc	NB_MYCN_amp	GNB	sd_NB	sd_GNB
R06526	0.99885	0.998854	0.0191441	1.56146	1.54088	0.171526	0.111871
R06518	0.79316	0.821746	-0.0246983	4.08597	4.15653	0.222379	0.223188
R06519	0.99885	0.998854	0.0191441	1.56146	1.54088	0.171526	0.111871
R06522	0.1415	0.271203	-0.0343222	14.3954	14.742	0.837406	1.27555
R06521	0.18294	0.323663	-0.03291	11.5175	11.7833	0.782716	1.27289
R06516	0.11899	0.258196	-0.0601653	0.721492	0.752217	0.0501959	0.0958021
R06520	0.18294	0.323663	-0.03291	11.5175	11.7833	0.782716	1.27289
R02464	0.11899	0.258196	-0.0601653	0.721492	0.752217	0.0501959	0.0958021
R06528	0.73246	0.797965	-0.00980004	6.00913	6.05009	0.20047	0.246092
R06517	0.29113	0.458626	-0.0138476	11.1103	11.2175	0.791133	0.499189
R02976	0.0525	0.147264	-0.13758	1.17028	1.28738	0.188016	0.226183
R06525	0.76825	0.810541	0.0495237	1.07797	1.04159	0.159514	0.0867457
R02541	0.01764	0.0654334	-0.0233377	13.366	13.584	0.488905	0.567621
R01926	0.0525	0.147264	-0.129448	1.44529	1.58097	0.232351	0.279685
R01496	0.15248	0.283976	-0.0055746	13.7157	13.7688	0.887975	0.531786
R01495	0.00595	0.0290489	0.208413	0.766482	0.663382	0.0825713	0.0993505
R08969	0.74937	0.797965	-0.136142	1.07394	1.18022	0.259582	0.337131
R01494	0.61436	0.735947	-0.0100809	3.00807	3.02917	0.337871	0.440079
R01500	0.33888	0.475265	0.108705	0.218372	0.202523	0.131189	0.153689
R01497	0.0292	0.101753	-0.117859	0.516545	0.560515	0.0605333	0.066697
R01281	0.23247	0.393145	-0.0676673	8.13222	8.52274	0.703573	0.685353
R02978	0.00179	0.012832	-0.0688491	3.41425	3.58113	0.111352	0.184693
R04019	2e-05	0.000302329	0.21061	1.93332	1.67072	0.202962	0.180583
R05105	0	1.51526e-05	-0.875078	0.617157	1.13193	0.252474	0.361973
R03617	0.00219	0.0143675	0.131229	2.02922	1.85278	0.181533	0.181277
R04017	0	1.51526e-05	-0.85624	0.600434	1.08697	0.234639	0.346364
R04018	0.11312	0.258196	-0.0352586	8.15906	8.36092	0.404368	0.338155
R03355	0.00091	0.00802261	0.150171	0.576398	0.519418	0.0566034	0.0659037
R12960	0	1.51526e-05	-0.997115	0.169141	0.337606	0.0833594	0.118719
R01498	0.00046	0.00445245	-0.0844675	3.58385	3.79994	0.224155	0.174077
R03354	0.64369	0.748377	-0.00256053	3.10151	3.10702	0.241503	0.162412
R04856	7e-05	0.000921453	-0.128389	3.06206	3.34705	0.268256	0.210475
R12963	0.03667	0.120471	-0.0661614	6.79435	7.11319	0.354883	0.429482
R12961	0.00017	0.00199593	-0.178282	1.39035	1.57323	0.221121	0.159715
R12962	0.13354	0.260294	0.024549	2.04659	2.01206	0.244137	0.140146
R06038	0.23247	0.393145	0.162942	1.75435	1.56699	0.359897	0.455101
R06035	0.04697	0.142152	-0.19609	0.634947	0.727389	0.134653	0.177224
R06230	0.23247	0.393145	0.162942	1.75435	1.56699	0.359897	0.455101
R06037	0.15557	0.283976	0.145881	0.400367	0.361862	0.0531094	0.079196
R05974	0.00225	0.0143675	-0.333119	0.459488	0.578832	0.187792	0.195189
R06189	0.00178	0.012832	0.382689	0.298781	0.229167	0.111198	0.079088
R06224	0.32047	0.466507	0.116553	6.94999	6.41059	0.934838	1.19691
R06222	0.32047	0.466507	0.116553	6.94999	6.41059	0.934838	1.19691
R06227	0.32047	0.466507	0.116553	6.94999	6.41059	0.934838	1.19691
R06221	0.32047	0.466507	0.116553	6.94999	6.41059	0.934838	1.19691
R06033	0.54276	0.657029	-0.0111748	9.74953	9.82534	0.460629	0.367632
R05977	0.07376	0.190694	-0.0359141	8.60977	8.82679	0.662745	0.471899
R06006	0.79316	0.821746	0.084487	2.69846	2.54497	0.456514	0.447099
R06039	0.32047	0.466507	0.116553	6.94999	6.41059	0.934838	1.19691
R06076	0.12416	0.25961	0.0813519	4.41978	4.17745	0.953128	1.18131
R06193	0.66378	0.748377	0.188009	0.401093	0.352086	0.18371	0.190561
R06190	0.66378	0.748377	0.188009	0.401093	0.352086	0.18371	0.190561
R06095	0.12416	0.25961	0.0813519	4.41978	4.17745	0.953128	1.18131
R06029	0.66378	0.748377	0.188009	0.401093	0.352086	0.18371	0.190561
R06187	0.66378	0.748377	0.188009	0.401093	0.352086	0.18371	0.190561
R06075	0.01936	0.0695722	-0.0946153	3.59979	3.84379	0.734524	0.945673
R06032	0.01143	0.043819	0.179691	1.14596	1.01176	0.172421	0.226348
R05975	0.00682	0.0290489	-0.190246	1.48004	1.68866	0.337342	0.222071
R06024	0.3373	0.475265	-0.134372	0.660726	0.725223	0.134718	0.180183
R06026	0.00551	0.0288059	0.218002	0.417346	0.358815	0.0549547	0.0699915
R06025	0.11899	0.258196	0.217168	1.84055	1.58334	0.433463	0.533178
R11375	0.0525	0.147264	-0.276453	0.228752	0.277067	0.0815612	0.0963006
R11378	0.03212	0.108648	0.0679497	0.447847	0.427243	0.0661178	0.0532961
R06191	0.44925	0.567732	0.183214	2.06729	1.82074	0.614296	0.639794
R06041	0.26209	0.418615	-0.0649718	4.16672	4.35866	0.509856	0.578706
R06027	0.26209	0.418615	-0.0649718	4.16672	4.35866	0.509856	0.578706
R05971	0.00037	0.00385886	0.378194	0.503705	0.387551	0.0774925	0.0970262
R05960	0.09849	0.23115	-0.16622	0.347198	0.389596	0.125389	0.116943
R11320	0.00804	0.0330085	-1.57761	0.0119783	0.0357522	0.0148809	0.0280935
R05937	0.00356	0.0204485	0.117037	0.593106	0.546891	0.091674	0.0546173
R05938	0.32047	0.466507	0.0333742	0.795406	0.777217	0.106923	0.10195
R06197	0.44925	0.567732	0.183214	2.06729	1.82074	0.614296	0.639794
R06031	0.26209	0.418615	-0.0649718	4.16672	4.35866	0.509856	0.578706
R06156	0.07462	0.190694	-0.0860937	1.56178	1.65782	0.29511	0.381692
R06153	0.37223	0.497746	-0.0184923	3.45087	3.49539	0.341219	0.475473
R06155	0.84463	0.867257	-0.0166021	0.0801003	0.0810274	0.0798575	0.0599167
R06170	0.26209	0.418615	-0.0649718	4.16672	4.35866	0.509856	0.578706
R06168	0.54276	0.657029	0.230677	0.871554	0.742769	0.30338	0.307699
R06167	0.54276	0.657029	0.230677	0.871554	0.742769	0.30338	0.307699
R06163	0.51066	0.638325	-0.211669	0.182175	0.210964	0.165471	0.164746
R06164	0.74939	0.797965	-0.0857022	0.830546	0.881379	0.513023	0.431769
R06162	0.74939	0.797965	-0.0857022	0.830546	0.881379	0.513023	0.431769
R06165	0.74939	0.797965	-0.0857022	0.830546	0.881379	0.513023	0.431769
R05965	0.40457	0.528698	0.112007	0.490077	0.453468	0.104209	0.0938672
R05964	0.43264	0.559035	0.217373	0.358577	0.308423	0.182072	0.130804
R05963	0.00241	0.014599	-0.0930195	3.30554	3.52569	0.2073	0.256074
R11376	0.09849	0.23115	-0.22967	0.430026	0.504234	0.141552	0.152125
R05966	0.0011	0.00903653	-0.0663505	3.1697	3.31888	0.185492	0.159123
R05967	0.38186	0.504762	-0.0446391	4.05191	4.17924	0.391543	0.29744
R05968	0.37223	0.497746	-0.074056	1.62481	1.7104	0.309966	0.37126
R05904	0.0944	0.23115	0.234939	3.02523	2.5706	0.448622	0.680148
R05961	0.74937	0.797965	-0.0338115	1.39802	1.43117	0.118527	0.149921
R05962	0.13354	0.260294	0.050525	1.83611	1.77292	0.187548	0.176133
R11321	0.12957	0.260294	0.0312758	3.43209	3.35848	0.226073	0.199689
R11322	0.64369	0.748377	0.0332473	2.60546	2.5461	0.337667	0.36295
R11379	0.12957	0.260294	0.0312758	3.43209	3.35848	0.226073	0.199689
R11377	0.09849	0.23115	-0.139396	2.42829	2.67463	0.470846	0.499335
R05942	0.00682	0.0290489	-0.0502445	6.59381	6.8275	0.391987	0.203342
R05941	0	4.73714e-05	-0.258476	2.19827	2.62961	0.279846	0.21559
R05947	0.91614	0.932357	0.029411	2.94089	2.88154	0.402685	0.387617
R05946	0.15373	0.283976	-0.0442427	1.57873	1.62789	0.189557	0.098549
R05953	0	4.73714e-05	-0.258476	2.19827	2.62961	0.279846	0.21559
R05952	0.32705	0.470141	-0.0259863	3.7183	3.78588	0.236619	0.157624
R05949	0.00682	0.0290489	-0.0502445	6.59381	6.8275	0.391987	0.203342
R05950	0.04697	0.142152	-0.18733	0.695797	0.792273	0.252618	0.248779
R05951	0.37223	0.497746	0.00946627	2.276	2.26112	0.222599	0.311502
R05945	0.37223	0.497746	0.00946627	2.276	2.26112	0.222599	0.311502
R05943	0.04697	0.142152	-0.18733	0.695797	0.792273	0.252618	0.248779
R05958	0.05502	0.150657	-0.270876	0.269573	0.325251	0.119093	0.118206
R05959	0.05814	0.155498	0.076472	10.6867	10.135	0.689746	0.944315
R05939	0.00539	0.0288059	-0.0825164	2.01563	2.13428	0.185907	0.113732
R05940	0.01021	0.0404864	0.173442	1.45036	1.28607	0.18041	0.170849
R05948	0	4.73714e-05	-0.258476	2.19827	2.62961	0.279846	0.21559
R05956	0	4.73714e-05	-0.258476	2.19827	2.62961	0.279846	0.21559
R05957	0.00682	0.0290489	-0.0502445	6.59381	6.8275	0.391987	0.203342

[truncated: 6 more sheets: NBmycn_GNB_RAS_PROB_REC, NBmycn_GNB_RAS_PROB_PATH, NBmycn_NB_RAS, NBmycn_NB_RAS_PROB, NBmycn_NB_RAS_PROB_REC, NBmycn_NB_RAS_PROB_PATH]
